# Supplementary material for: Antagonist Xist and Tsix co-transcription during mouse oogenesis and maternal Xist expression during pre-implantation development calls into question the nature of the maternal imprint on the X chromosome
Source: Epigenetics. 2015 Aug 12;10(10):931–42. doi: 10.1080/15592294.2015.1081327 (PMC4844198; doi:10.1080/15592294.2015.1081327)
Supplement: 1081327_Supplemental_Material.zip [file kepi-10-10-1081327-s001.zip]

Archive with 3 entries (3 files):
- 1081327_Supplemental Material.docx
- Supplemental Tables.xlsx
- Supplemental Figures.pdf
