# Supplementary material for: Antagonist Xist and Tsix co-transcription during mouse oogenesis and maternal Xist expression during pre-implantation development calls into question the nature of the maternal imprint on the X chromosome
Source: Epigenetics. 2015 Aug 12;10(10):931–42. doi: 10.1080/15592294.2015.1081327 (PMC4844198; doi:10.1080/15592294.2015.1081327)
Supplement: 1081327_Supplemental_Material.zip [file kepi-10-10-1081327-s001.zip › Supplemental Tables.xlsx]

## Sheet: Table S1
	Table S1. Primer sequences.
		Gene Name	Forward RT and PreAmpl.	Reverse RT and PreAmpl.	Forward qPCR (allelic when applicable)	Reverse qPCR (allelic when applicable)	Full Name			Xic genes
	Intronic	Linx	TCCCTCAGAGCAACCCCTAT	GCCAGCATCTGAAGGAGACA	TCCCTCAGAGCAACCCCTAT	GCCAGCATCTGAAGGAGACA	large intervening transcript in the Xic			X-linked genes
		Tsix	GGTGATATAACTTGGTTTCCTCAGC	TGCATAGCAAGAACCTGTCACTT	GGTGATATAACTTGGTTTCCTCAGC	TGCCTGGAAGACCCGG	X (inactive)-specific transcript, antisense (Tsix), antisense RNA			Autosomal imprinted genes
					GGTGATATAACTTGGTTTCCTCAGC	GTTGCCTGGAAGACCCGA				Reporter genes
		Tsix-1	AATGTGGGTGTTGGAAATCAA	TAGCTGCAATCCCTTTCTGC	AATGTGGGTGTTGGAAATCAA	TAGCTGCAATCCCTTTCTGC
		Tsix-2	CTAAGAGCACCTGGCTCCAC	TGACCAGTACCTCGCAAGTTC	CTAAGAGCACCTGGCTCCAC	TGACCAGTACCTCGCAAGTTC			In primer sequence, nucleotides colored in red overlap known 129/B6 specific SNPs.
		Xist IN	TGCTCTATTTGGTTCTCTCTCCAGA	GCTACTCACTTGTGTATTATATGGCATGA	GGTTCTCTCTCCAGAAGCTAGGAAAG	GCTACTCACTTGTGTATTATATGGCATGA	inactive X specific transcript		In primer sequence, nucleotides colored in green overlap known PWK specific SNPs.
					GGTTCTCTCTCCAGAAGCTAGGAGAA	GCTACTCACTTGTGTATTATATGGCATGA
		Xist IN3	GGAGGGGCTTGGAGAGTGAA	CCAGAAAGAACTTGGATGGAGCAA	GGAGGGGCTTGGAGAGTGAA	CCAGAAAGAACTTGGATGGAGCAA
		Jpx	GTGTGGTCCGTGGGTCATT	GGAAATTTGTTCTCCCTTCTGG	GTGTGGTCCGTGGGTCATT	GGAAATTTGTTCTCCCTTCTGG	Jpx transcript, Xist activator (non-protein coding)
		Ftx	CACAGATGGCACAGTGTCAGA	GCTCTCTGCAGATGGTGTGA	CACAGATGGCACAGTGTCAGA	GCTCTCTGCAGATGGTGTGA	Ftx transcript, Xist regulator (non-protein coding)
		Rlim (Rnf12)	CTCCCCAAATAGCAAGAGCA	GGTCGGGGTTGGAAACAT	CTCCCCAAATAGCAAGAGCA	GGTCGGGGTTGGAAACAT	E3 ubiquitin-protein ligase RLIM
		Tfe3	TCCTACAGGCAGTGCTCCTAAC	CAACTGGACGAAGGGCATAA	TCCTACAGGCAGTGCTCCTAAC	CAACTGGACGAAGGGCATAA	transcription factor E3
		Upf3b	GAACTCCCTTCCCCATTCTG	GGGGGAGCACATTAAGAGGA	GAACTCCCTTCCCCATTCTG	GGGGGAGCACATTAAGAGGA	regulator of nonsense transcripts 3B
		Lamp2	GTGGAGCATTGACAGGAATGA	CCATAACCAGCTTGCACACA	GTGGAGCATTGACAGGAATGA	CCATAACCAGCTTGCACACA	lysosomal-associated membrane protein 2
		Mecp2	TTGCCTTCTTTGTCCTCCTTC	GCAGACAGCTGTGTTCTCTGTAATACT	TTGCCTTCTTTGTCCTCCTTC	GCAGACAGCTGTGTTCTCTGTAATACT	methyl CpG binding protein 2
		G6pdx	TCCACCTTGGTGCTAGGGTA	AAGTAAAACTAGTAAGGAAGCTGTGTCC	TCCACCTTGGTGCTAGGGTA	AAGTAAAACTAGTAAGGAAGCTGTGTCC	glucose-6-phosphate dehydrogenase X-linked
		Hdac8	TGTGTGGCTAAACCAGAGACC	CTGATCCCACCAAGGAGAGG	TGTGTGGCTAAACCAGAGACC	CTGATCCCACCAAGGAGAGG	histone deacetylase 8
		Atrx	CAAGATCTCGAGGAGGTGGA	AAGACCTAATGTTCTCAGCCAATG	CAAGATCTCGAGGAGGTGGA	AAGACCTAATGTTCTCAGCCAATG	alpha thalassemia/mental retardation syndrome X-linked homolog
		Atp7a	AACACCTCTTTTGCCCTCAA	AAGGGACATAAAAATAACAACACTTACC	AACACCTCTTTTGCCCTCAA	AAGGGACATAAAAATAACAACACTTACC	ATPase, Cu++ transporting, alpha polypeptide
		Brwd3	CGTAGCTTAAACAATAACCCCACA	TCAACTTGCATTATGTATTAGTCTTTGC	CGTAGCTTAAACAATAACCCCACA	TCAACTTGCATTATGTATTAGTCTTTGC	bromodomain and WD repeat domain containing 3
		Hdx	TGGCTGTGTACAATTATAGTCTAGGTC	AACATACCATTCTTCTAGGTGTTGG	TGGCTGTGTACAATTATAGTCTAGGTC	AACATACCATTCTTCTAGGTGTTGG	highly divergent homeobox
		Fgd1	GCCAGGAGTACCGAGATGAAA	TACGTGGGCTGTGAGAAAGG	GCCAGGAGTACCGAGATGAAA	TACGTGGGCTGTGAGAAAGG	FYVE, RhoGEF and PH domain containing 1
		Airn	CAAGTCCCTTCCTCCTACATTGTT	GTGCCTTTGCTTTGCCAGTA	CAAGTCCCTTCCTCCTACATTGTT	GTGCCTTTGCTTTGCCAGTA	antisense Igf2r RNA, non-coding RNA
		Igf2r	GGAGAGGAGAGCCTGTGTTCA	CATAGCGTTTCTTGCCATTGA	GGAGAGGAGAGCCTGTGTTCA	CATAGCGTTTCTTGCCATTGA	insulin-like growth factor 2 receptor
		H19	AGTCCGAGCTCTTCGAGACA	AGTAGCTGGGGTGGTGAGC	AGTCCGAGCTCTTCGAGACA	AGTAGCTGGGGTGGTGAGC	H19 fetal liver mRNA, non-coding RNA
		Kcnq1ot1	TCCAGACACAGAAGCAGCTACA	AGGGCATCTATGGACTGAACTATG	TCCAGACACAGAAGCAGCTACA	AGGGCATCTATGGACTGAACTATG	KCNQ1 overlapping transcript 1, non-coding RNA
		Kcnq1	CATTCTCTAGTGATGTTGACCACAA	ACCTGGCTAGGGTGGACAGT	CATTCTCTAGTGATGTTGACCACAA	ACCTGGCTAGGGTGGACAGT	potassium voltage-gated channel, subfamily Q, member 1
	Exonic	Xist TransEX	TGCTCTATTTGGTTCTCTCTCCAGA	TGGTAGATGGCATTGTGTATTATATGG	GGTTCTCTCTCCAGAAGCTAGGAAAG	TGGTAGATGGCATTGTGTATTATATGG	inactive X specific transcript
					GGTTCTCTCTCCAGAAGCTAGGAGAA	GCTACTCACTTGTGTATTATATGGCATGA
		Xist Ex1-2	TGCTCCTCCGTTACATCAGACT	CACTCCTCTAAATCCAGGCAATCC	TGCTCCTCCGTTACATCAGACT	CACTCCTCTAAATCCAGGCAATCC
		Xist EX3-4	TCAAGTCCTCGCTACTCTGAACA	GAATAGGTCGCCAGCACTGC	TCAAGTCCTCGCTACTCTGAACA	GAATAGGTCGCCAGCACTGC
		Xist EX6-7	ACATGCCTGACTGCAGCATC	CAAGAAATAGACACACCCACAATACAC	ACATGCCTGACTGCAGCATC	CAAGAAATAGACACACCCACAATACAC
		Rlim (Rnf12)	CTCCCCAAATAGCAAGAGCA	GGTCGGGGTTGGAAACAT	CTCCCCAAATAGCAAGAGCA	GGTCGGGGTTGGAAACAT	E3 ubiquitin-protein ligase RLIM
		Nap1L2	CTGCTATCCCAGCTTCAGCAC	ACAGCAGATGCGCGATGAT	CTGCTATCCCAGCTTCAGCAC	ACAGCAGATGCGCGATGAT	nucleosome assembly protein 1-like 2
		Chic1	AGAAAAGAAGTTTGGAGGGGAAG	TGACAGGTGATAGTTTTCTCGTTACTTT	AGAAAAGAAGTTTGGAGGGGAAG	TGACAGGTGATAGTTTTCTCGTTACTTT	cysteine-rich hydrophobic domain 1
		Slc16a2	GCTCTGGGCAACAGTCTTACTGA	GGAGAGAGGCTGAGTCCCTAATG	GCTCTGGGCAACAGTCTTACTGA	GGAGAGAGGCTGAGTCCCTAATG	solute carrier family 16 (monocarboxylic acid transporters), member 2
		Atp7a	AACACCTCTTTTGCCCTCAA	TGCGTTCAATGTTTGCTACA	AACACCTCTTTTGCCCTCAA	TGCGTTCAATGTTTGCTACA	ATPase, Cu++ transporting, alpha polypeptide
		G6pdx	GGCCCTGAAACCCTACAATG	GGACCGCCATTTTGTCCTAT	GGCCCTGAAACCCTACAATG	GGACCGCCATTTTGTCCTAT	glucose-6-phosphate dehydrogenase X-linked
		Upf3b	CAGAATAAGATTGCAGGCTCAGA	TCACTTGCAATGTTCTTGCTACC	CAGAATAAGATTGCAGGCTCAGA	TCACTTGCAATGTTCTTGCTACC	regulator of nonsense transcripts 3B
		Mecp2	GGCCTCAGAGACAAGCCACT	CTGGCTCTGCAGAATGGTG	GGCCTCAGAGACAAGCCACT	CTGGCTCTGCAGAATGGTG	methyl CpG binding protein 2
		Hdx	TTTTTCCCTCTCCCCAGTGT	CAATTCCGATGAGAATTTGACC	TTTTTCCCTCTCCCCAGTGT	CAATTCCGATGAGAATTTGACC	highly divergent homeobox
		Atrx	CAAGATCTCGAGGAGGTGGA	GGCTACTTGGGTTAGAAGTGGA	CAAGATCTCGAGGAGGTGGA	GGCTACTTGGGTTAGAAGTGGA	alpha thalassemia/mental retardation syndrome X-linked homolog
		Tfe3	TTTCTGAGCTGGACCCAATG	AGTGCCCAGCCACTTCCT	TTTCTGAGCTGGACCCAATG	AGTGCCCAGCCACTTCCT	transcription factor E3
		Lamp2	GGAAGACTGGAAGGTTCAAGAGA	CAAGACACAAGGCAATTCCAA	GGAAGACTGGAAGGTTCAAGAGA	CAAGACACAAGGCAATTCCAA	lysosomal-associated membrane protein 2
		Gapdh	TGCACCACCAACTGCTTAG	GATGCAGGGATGATGTTC	TGCACCACCAACTGCTTAG	GATGCAGGGATGATGTTC	glyceraldehyde-3-phosphate dehydrogenase
		Hist2h2aa1	GTTTGCGCTTTCGTGATGTC	CCCCACCGGGAACTGTAG	GTTTGCGCTTTCGTGATGTC	CCCCACCGGGAACTGTAG	histone cluster 2, H2aa1
		Rplp0	TCCAGAGGCACCATTGAAATT	TCGCTGGCTCCCACCTT	TCCAGAGGCACCATTGAAATT	TCGCTGGCTCCCACCTT	ribosomal protein, large, P0
		Sox2	CACAGATGCAACCGATGCA	GGTGCCCTGCTGCGAGTA	CACAGATGCAACCGATGCA	GGTGCCCTGCTGCGAGTA	SRY (sex determining region Y)-box 2
		Pou5f1 (Oct3/4)	AGGAAGCCGACAACAATGAG	ACTCCACCTCACACGGTTCT	AGGAAGCCGACAACAATGAG	ACTCCACCTCACACGGTTCT	POU Domain Class 5, Transcription Factor 1
		Gdf9	ATACCGTCCGGCTCTTCAGT	CGGTCCAGGTTAAACAGCAG	ATACCGTCCGGCTCTTCAGT	CGGTCCAGGTTAAACAGCAG	Growth Differentiation Factor 9
		Bmp15	GAGAACCGCACGATTGGAG	GGGTCTGTACATGCCAGGAA	GAGAACCGCACGATTGGAG	GGGTCTGTACATGCCAGGAA	Bone Morphogenetic Protein 15
		Zp3	CGAACTCCTCCCCCTATCAC	GGGTCTGGGGACTTGAAATG	CGAACTCCTCCCCCTATCAC	GGGTCTGGGGACTTGAAATG	Zona Pellucida Glycoprotein 3 (Sperm Receptor)

## Sheet: Table S2
Table S2. RNA quantification during oogenesis.
			PCR assay
Sample ID		Genetic	Intronic																						Exonic
		background	Linx	Tsix (129)	Tsix (PWK)	Xist IN (129)	Xist IN (PWK)	Jpx	Ftx	Rlim (Rnf12)	Tfe3	Upf3b	Lamp2	Mecp2	G6pdx	Hdac8	Atrx	Atp7a	Brwd3	Hdx	Fgd1	Airn	H19	Kcnq1ot1	Xist TransEX (129)	Xist TransEX (PWK)	Rlim (Rnf12)	Nap1L2	Chic1	Slc16a2	Atp7a	G6pdx	Upf3b	Mecp2	Hdx	Atrx	Tfe3	Lamp2	Gapdh	Rplp0	Hist2h2a	Pou5f1	Sox2	Gdf9	Bmp15	Zp3
Early growing MI oocytes	#1	129sv	0.00023951	0.000229297		0.000217327		0.000181473	0.000166707	0.000571661	6.44973e-05	0.000188815	0.000494915	2.21579e-05	0.000128297	0.000182149	0.000208358	0.000165351	0.000150273	0.000279783	0.000241826	0.000141862	0.000188966	0.000222295	0.000103869		0.000180343	0.000295336	7.16491e-05	0.000255226	0.00027047	0.000207763	0.000401926	1.91808e-05	0.000135219	6.34679e-07	5.95049e-05	0.000187623	0.00253293	0.000451947	0.00101653	0.00621283	9.90979e-05	0.0142304	0.00339619	0.0669817
	#2	129sv	0.000358143	0.000257522		0.000200411		0.000210508	0.000185182	0.000796506	7.44307e-05	0.000242262	0.000466496	3.02615e-05	0.000126517	0.000223729	0.000236768	0.000243675	0.000176606	0.000348689	0.000235788	0.00022666	0.000182123	0.000247773	9.29714e-05		0.00173287	0.00026485	0.000131753	0.00033697	0.000791301	0.00478156	0.000454284	4.42986e-05	0.000185217	2.25678e-05	0.000409652	0.000465481	1.86653e-301	0.000210047	0.000248991	0.00336245	6.40466e-05	0.00911371	0.0108322	0.0265408
	#3	129sv	0.000503128	0.000244059		0.000164834		0.000188757	0.000153519	0.000566573	1.00344e-05	0.000161576	0.000334885	3.00199e-06	0.000105768	0.000147951	0.000155514	6.34748e-05	0.000184113	0.000266686	0.00018497	0.000153175	0.000173371	0.000245297	1.39354e-05		0.00511902	0.000284885	9.55753e-05	0.000256952	0.00203424	0.0115387	0.00186841	4.59746e-05	0.00017593	8.20011e-05	0.000148131	0.000647531	0.00083971	0.000487134	0.000694087	0.0094121	2.81186e-05	0.0229092	0.0222385	0.0676493
	#4	129sv	0.000413685	0.000269324		0.000231679		0.000162102	0.000183229	0.000420007	5.15421e-06	0.000189215	0.000495004	1.30397e-06	9.40442e-05	0.000186494	0.000159862	3.62988e-05	0.000151866	0.000303906	0.00026702	0.000160409	0.000174	0.000267074	0.000162003		0.00542092	0.000329669	0.000111559	0.000261601	0.0020947	0.0154894	0.00199023	5.41472e-05	0.000121156	9.64236e-05	8.40377e-05	0.000425134	0.00333505	7.82419e-05	0.000169819	0.00521864	2.74329e-05	0.00737736	0.0129116	0.0378155
	#5	129sv	0.00039546	0.000281767		0.000228069		0.000227031	0.000206614	0.000394315	4.35629e-06	0.000182918	0.000522659	1.79541e-06	9.35736e-05	0.000217622	0.00019269	4.49884e-05	0.000188948	0.000330396	0.000341517	0.000192585	0.000148716	0.000209099	8.43648e-05		0.00192415	0.000348514	0.000111185	0.000287388	0.000857654	0.0046241	0.000842913	6.80886e-05	0.000108938	2.60695e-05	2.37426e-05	0.000177657	0.000936193	0.000466882	0.000982248	0.00452646	2.38235e-06	0.0176766	0.0161126	0.0452893
	#6	129sv	0.000219384	7.76033e-05		6.06703e-05		5.87487e-05	4.91733e-05	0.000221404	5.45724e-06	6.6506e-05	0.000174023	1.09675e-06	4.48091e-05	8.06804e-05	0.000112561	2.30186e-05	7.42383e-05	9.09928e-05	0.000107854	6.25636e-05	7.44139e-05	0.000126022	1.53183e-05		0.00272017	0.000150532	3.78663e-05	9.3637e-05	0.0013803	0.00712349	0.000903404	1.46345e-05	6.26498e-05	5.72428e-05	7.98786e-05	0.00040762	0.000703541	0.000520985	0.000686883	0.00571123	2.80021e-06	0.018085	0.0157865	0.0489387
	#7	129sv	0.000174553	8.64915e-05		7.24194e-05		5.32826e-05	6.56262e-05	0.000300936	1.14846e-05	7.44621e-05	0.00019752	6.27492e-06	4.15859e-05	8.5218e-05	7.67922e-05	4.1435e-05	8.66728e-05	9.93894e-05	8.66648e-05	8.26452e-05	7.67608e-05	6.46455e-05	7.2813e-05		0.00181316	9.34532e-05	4.68481e-05	0.000129593	0.000836126	0.00421692	0.000768498	1.74897e-05	6.17934e-05	2.73043e-05	0.000182236	0.000252171	0.00222962	7.7435e-05	0.000140689	0.00537278	3.70502e-06	0.0132645	0.0189898	0.0494597
NSN late growing MI oocytes	#1	129sv	0.000207821	8.5055e-05		7.65226e-05		5.59669e-05	7.81751e-05	0.000212296	8.05976e-06	8.2116e-05	0.000179546	1.84384e-06	3.70296e-05	8.58952e-05	0.000121474	2.62851e-05	9.48625e-05	0.000118692	0.000116477	7.77476e-05	4.14454e-05	0.000108122	3.67216e-05		0.00548206	0.000118476	8.52547e-05	7.79417e-05	0.00222929	0.0105301	0.00146329	2.25216e-05	0.000156478	9.62376e-05	0.000269321	0.000629234	0.000266253	0.000807233	0.000668836	0.0154274	1.28844e-05	0.022854	0.021429	0.0452186
	#2	129sv	0.000308273	4.09779e-05		0.000109664		5.3647e-05	4.67706e-05	0.000209768	2.98537e-05	7.8116e-05	0.00012599	6.51473e-06	6.15043e-05	0.000107374	7.7288e-05	8.60677e-05	6.0125e-05	0.000116186	7.47614e-05	9.32228e-05	5.09245e-05	0.000107129	0.00021221		0.00781037	0.00010234	7.19336e-05	9.49165e-05	0.00273808	0.0164016	0.00241726	4.00423e-05	0.000130514	0.000153169	0.00102759	0.00063635	0.000271771	0.000900972	0.000792429	0.0171434	1.61983e-06	0.0174962	0.0184517	0.0587067
	#3	129sv	0.000314913	8.69927e-05		5.58266e-05		6.21323e-05	4.83738e-05	0.000206058	2.69916e-05	0.000100161	0.000152617	1.17497e-05	4.74483e-05	0.000103446	0.000106697	9.73612e-05	7.07239e-05	0.000138179	6.66686e-05	7.72e-05	4.79853e-05	7.80889e-05	4.94755e-06		0.00633896	0.000144689	7.94437e-05	0.000106823	0.00264425	0.0137216	0.00173542	3.78374e-05	0.00022378	0.000170886	0.000862255	0.000815537	0.00276918	0.000844445	0.000764596	0.0103959	2.57537e-05	0.0377478	0.0323717	0.068683
	#4	129sv	0.000418025	9.65346e-05		6.58638e-05		6.93333e-05	7.89214e-05	0.000345977	6.53207e-05	0.000130086	0.000275028	1.85107e-05	8.33766e-05	0.000128754	0.000130511	8.59478e-05	0.000128493	0.000204713	7.90313e-05	7.3975e-05	6.40922e-05	9.89514e-05	4.07581e-05		0.00619578	0.000125604	8.59752e-05	0.000164136	0.00296749	0.0135496	0.0022604	6.23126e-05	0.000184137	0.000152372	0.00114441	0.000695462	0.00245946	0.000838841	0.000793677	0.0118492	5.1191e-05	0.0343239	0.0339551	0.0760003
	#5	129sv	0.000342871	6.96725e-05		7.53423e-05		8.1253e-05	8.12152e-05	0.000361818	1.06037e-05	8.2215e-05	0.000295942	2.15124e-06	6.00044e-05	0.000136898	9.47074e-05	4.66451e-05	0.000104506	0.000144748	7.68335e-05	8.54995e-05	8.53874e-05	0.000130809	9.17206e-05		0.00632695	0.000154283	5.50805e-05	0.000171026	0.00227489	0.0133071	0.00160783	3.55885e-05	0.000152546	0.00010163	0.000408056	0.000541149	0.00260987	0.00104487	0.0011618	0.0116985	2.91704e-05	0.0410564	0.0364613	0.071476
	#6	129sv	0.000308622	8.51358e-05		0.000100215		7.61916e-05	7.81413e-05	0.000310607	2.75527e-05	9.66512e-05	0.000234649	1.79235e-05	5.41793e-05	0.000140335	0.000149753	0.000120476	0.000109216	0.000161756	8.43756e-05	0.00011914	7.53811e-05	0.000119294	5.24301e-05		0.00767877	0.000165039	7.96467e-05	0.000174526	0.00281813	0.0143525	0.00189138	6.42418e-05	0.000278203	0.000191588	0.000953298	0.000757984	0.000242431	0.000802761	0.000634728	0.0107393	6.57381e-05	0.0260928	0.0308934	0.0632442
	#7	129sv	0.000379023	0.000116423		0.000123089		7.40473e-05	7.94452e-05	0.000287524	2.9572e-05	0.000124066	0.000340025	8.31779e-06	8.31156e-05	0.000105534	0.00012525	6.1701e-05	0.00012544	0.0001768	9.19826e-05	0.000132538	0.000108748	0.000131416	0.000196875		0.00722359	0.000168952	6.57503e-05	0.000172089	0.00265932	0.0136515	0.00229569	4.69722e-05	0.000117032	0.000134959	0.000729993	0.000783131	1.86653e-301	0.00018623	0.000252531	0.00356552	2.19649e-05	0.0120363	0.00895809	0.0290202
	#8	129sv	0.000265953	8.55469e-05		4.85388e-05		3.58566e-05	4.1405e-05	0.000205394	1.68792e-05	8.00689e-05	0.000134865	4.54361e-06	6.14955e-05	6.35902e-05	0.000109648	4.32447e-05	5.08708e-05	0.00013739	4.30519e-05	7.0465e-05	5.2981e-05	0.000122993	2.13564e-05		0.00611819	9.56492e-05	6.91566e-05	0.000123935	0.0024381	0.0130746	0.00148818	4.42058e-05	0.000197927	0.00011725	0.000677341	0.000755199	0.000299755	0.000654332	0.000800705	0.0117464	3.1402e-05	0.0269997	0.0271638	0.0602684
	#9	129sv	0.00034532	0		1.1081e-06		2.44586e-06	0	0	4.36876e-07	0	1.63332e-05	0	1.79577e-06	4.30051e-05	1.30516e-05	0	0	4.07527e-05	7.18498e-06	7.55881e-05	0	0	2.20131e-06		0.0036356	9.20203e-06	1.47707e-05	1.69972e-05	0.00363229	0.013479	0.00124423	5.38213e-05	0.000210212	9.09725e-05	0.00109876	0.000333501	0.000496653	0.000509907	0.000681806	0.010003	6.17303e-05	0.0319779	0.0221117	0.0628787
	#10	129sv	0.000262857	0		2.53631e-07		0	0	2.31398e-06	5.45818e-07	0	2.33061e-06	0	0	3.1336e-05	1.49017e-05	0	2.33503e-06	0	8.52764e-06	0.000100825	1.18996e-06	2.29567e-06	1.34575e-06		0.00331077	4.67614e-06	1.31676e-05	1.35972e-05	0.00310446	0.0132504	0.00118588	4.31052e-05	0.000134936	0.000105781	0.000861963	0.000312436	0.00159242	0.000747831	0.000639086	0.0104089	2.86942e-05	0.0370284	0.0294931	0.067271
	#11	129sv	0.000325845	0		2.58381e-07		0	3.75846e-06	0	0	0	0	0	1.55894e-06	1.46734e-05	1.31461e-05	0	0	2.69753e-05	6.95616e-06	4.96583e-05	1.81545e-06	0	1.20832e-06		0.00311824	9.36277e-06	1.07692e-05	3.87222e-05	0.00446895	0.0124073	0.00156331	3.79231e-05	0.000353433	0.000166228	0.0011712	0.000407081	0.00230973	0.000655751	0.000880212	0.0122836	3.79143e-05	0.0360344	0.0300308	0.0649273
	#12	129sv	0.000434976	0		7.45978e-06		1.70145e-06	0	1.28435e-06	1.15267e-06	1.49661e-05	0	0	6.59888e-06	5.52602e-05	4.8382e-05	0	0	7.18518e-06	4.40623e-06	3.673e-05	3.3652e-06	2.21371e-05	9.26465e-06		0.00388994	8.76419e-06	1.44731e-05	3.08928e-05	0.00371538	0.01537	0.00193717	4.70291e-05	0.000137564	0.000212633	0.000894449	0.000391994	0.00285864	0.00110408	0.000851665	0.0115489	3.25729e-05	0.0424522	0.0327086	0.0743912
	#13	129sv	0.000332317	0		1.07097e-06		2.41023e-06	2.22169e-06	1.67648e-06	0	1.07207e-05	2.31017e-05	0	3.30109e-06	1.71282e-05	1.73503e-05	1.8859e-06	2.64991e-06	1.63778e-05	4.42725e-06	2.94595e-05	2.47023e-06	2.25862e-06	1.42103e-06		0.00371541	9.52891e-06	5.2931e-06	2.01933e-05	0.00308345	0.0140403	0.00169412	5.00122e-05	0.000157117	0.000197425	0.000863861	0.00038396	0.000337588	0.000316639	0.000409446	0.00687329	2.50839e-05	0.0161722	0.0137516	0.063226
	#14	129sv	0.000322691	0		1.09898e-06		0	0	0	1.91932e-06	1.88801e-05	2.85138e-05	1.46863e-06	1.49252e-06	2.09702e-05	2.84609e-05	1.18022e-06	0	0.000115432	1.60573e-06	8.02279e-05	0	3.09172e-06	0		0.00482983	1.18759e-05	1.97777e-05	2.75695e-05	0.00480093	0.0150652	0.00202444	5.14865e-05	0.000176876	0.000233391	0.00110349	0.000288372	0.00101739	0.000823709	0.000733332	0.0107844	3.38923e-05	0.034709	0.0294748	0.0608775
SN late growing MI oocytes	#1	129sv	0.000262248	2.39022e-06		3.03027e-06		1.34978e-06	1.78862e-06	1.03659e-06	0	2.89869e-06	1.30799e-05	0	0	1.53564e-05	8.68347e-06	3.62801e-06	0	3.52737e-05	1.71241e-06	3.8766e-05	5.01434e-06	5.33823e-06	5.87215e-06		0.00316839	7.39323e-06	3.83194e-06	4.60827e-05	0.00226133	0.0109022	0.00107561	2.78942e-05	0.000143319	0.000107148	0.000754649	0.000312879	0.00351389	0.000698491	0.000728068	0.0125472	1.6296e-05	0.021864	0.0120756	0.0511393
	#2	129sv	0.000306314	3.8156e-06		2.34893e-06		1.38486e-07	0	0	4.98686e-07	0	0	0	0	0	5.69544e-06	0	4.97556e-06	0	3.52729e-06	0	5.59537e-07	2.10191e-06	1.14418e-06		0.00387332	7.5297e-06	3.05711e-06	2.76942e-05	0.00306037	0.0132402	0.00142342	4.23835e-05	0.000205595	0.000212198	0.00115006	0.000509839	0.00325492	0.000815307	0.000851678	0.0160653	2.18478e-05	0.0263137	0.0156768	0.0570121
	#3	129sv	0.000249349	3.01915e-07		6.20261e-07		4.56784e-07	1.29874e-06	2.13046e-06	0	0	0	0	0	4.86766e-06	9.21757e-06	0	0	1.77444e-05	0	8.32417e-06	0	0	0		0.00326013	3.83035e-06	2.15993e-06	4.52173e-05	0.00265841	0.0145533	0.00144659	2.96554e-05	8.85978e-05	0.000199233	0.000882818	0.00039721	0.00381612	0.000981053	0.00107476	0.0134338	2.84567e-06	0.0106716	0.0127182	0.0405487
	#4	129sv	0.000467702	0		7.21999e-07		3.05576e-06	0	0	0	0	0	0	0	3.34573e-05	1.51841e-05	1.32453e-06	0	0	1.90968e-07	2.71004e-05	5.66613e-06	0	1.27912e-06		0.00398706	4.55002e-06	6.52551e-06	2.84099e-05	0.00321338	0.0174358	0.00214684	4.17307e-05	0.000108186	0.000196406	0.000911919	0.000559993	0.000311817	0.000746321	0.00065	0.0178391	5.25654e-06	0.0321806	0.0177419	0.0614391
	#5	129sv	0.000285668	1.81774e-06		2.33891e-06		7.08287e-08	0	2.73012e-06	3.63328e-07	0	0	0	0	0	0	3.80619e-06	0	1.98077e-05	1.75996e-06	1.99062e-05	4.3412e-07	1.65102e-06	2.58876e-06		0.00281632	2.18533e-05	4.4151e-06	3.90601e-05	0.00291238	0.0121754	0.00161192	3.81662e-05	7.02917e-05	0.000118802	0.000701184	0.0004839	1.86653e-301	0.000180567	0.000254851	0.016118	1.37118e-05	0.0185828	0.015152	0.0413511
	#6	129sv	0.000343773	0		2.37122e-06		2.99338e-07	0	0	1.54916e-06	0	3.02174e-05	0	0	0	9.09643e-06	0	0	6.37126e-06	5.10579e-06	2.22074e-05	0	0	1.6919e-06		0.00361698	5.31934e-06	1.59914e-05	4.52444e-05	0.00347235	0.0141069	0.00203893	3.88592e-05	0.000147265	0.000133895	0.00106743	0.000492849	0.000363005	0.000668073	0.000793032	0.0174293	1.70411e-05	0.0328702	0.0149623	0.0499627
	#7	129sv	0.00034575	2.44865e-06		7.256e-06		2.76752e-06	4.20179e-06	3.54519e-06	0	1.18243e-05	3.60148e-05	0	2.69983e-06	1.33724e-05	1.6911e-05	8.6689e-06	8.55555e-06	2.75665e-05	3.58518e-06	3.18591e-05	3.15727e-06	1.97437e-06	1.51484e-05		0.00374647	5.88915e-06	5.53759e-06	7.45284e-05	0.00271544	0.0150227	0.00132991	2.92566e-05	0.000125305	9.4357e-05	0.000806343	0.000540664	0.000666131	0.000519195	0.000715496	0.0156933	9.5348e-06	0.0268599	0.0108595	0.0542173
	#8	129sv	0.000326479	0		7.72362e-06		7.81886e-07	2.78764e-06	2.56704e-07	1.06485e-07	0	5.76817e-06	0	0	1.09387e-05	1.63997e-05	0	0	2.11879e-05	2.72824e-06	3.88774e-05	2.97797e-06	3.05371e-06	2.06723e-05		0.0043972	9.35174e-06	9.12359e-06	0.000108111	0.00353662	0.0165491	0.00137739	3.26791e-05	0.00013412	9.20025e-05	0.000751924	0.000560319	0.00177437	0.000742365	0.000662007	0.0138784	7.79274e-06	0.0358341	0.0140549	0.0510922
MII oocytes	#1	129sv	0.000147118	8.99696e-08		2.50088e-05		6.55338e-06	5.81671e-07	2.81113e-05	0	1.63146e-06	5.77707e-05	0	0	5.95358e-06	2.78858e-05	2.99424e-06	1.19817e-05	6.50176e-06	3.22668e-06	1.70535e-05	4.79217e-06	2.53934e-06	0.000248135		0.00548516	9.02708e-06	2.72156e-06	0.000114455	0.0021458	0.00979011	0.00157053	1.37615e-05	2.01457e-05	0.000163315	0.00103241	0.000661879	0.00056475	0.000323595	0.000364429	0.0149202	5.64255e-06	0.0137173	0.0228187	0.0150925
	#2	129sv	0.000164057	8.76594e-07		5.67978e-07		2.63283e-07	1.90535e-06	1.69971e-05	0	0	1.94644e-05	0	1.06945e-06	8.16062e-07	1.68627e-05	0	1.70155e-06	4.58035e-06	2.17682e-06	3.9623e-06	0	5.83628e-06	1.2096e-05		0.00392403	4.08659e-06	2.79056e-06	7.16811e-05	0.00156313	0.00847449	0.00158065	2.19267e-05	4.13688e-05	0.000194428	0.000551632	0.000559089	0.000506632	0.00022117	0.000326847	0.0145884	9.87969e-06	0.0172936	0.0316294	0.0208513
	#3	129sv	0.000352958	0		2.71404e-06		0	0	1.07439e-06	0	0	5.60856e-06	0	0	0	2.15397e-05	0	0	0	0	5.33145e-06	0	5.91516e-06	1.81977e-05		0.00689113	3.27067e-05	3.56508e-06	0	0.00280016	0.0165873	0.00167256	4.46024e-05	8.97555e-05	0.000192636	0.000275668	0.000577253	0.000300665	0.000255151	0.000558219	0.0173348	6.99047e-06	0.0179639	0.0321362	0.0244302
	#4	129sv	0.000459246	0		1.48127e-05		2.46668e-06	2.7665e-06	4.76832e-05	0	0	9.21639e-06	0	0	1.42496e-06	8.25272e-06	1.35159e-06	2.07066e-06	7.08491e-06	0	2.85649e-06	0	7.02637e-06	0.00016875		0.00727147	2.3337e-05	8.73115e-07	0	0.00269232	0.0175798	0.00263979	8.23276e-05	0.000109588	0.000145657	0.00154649	0.000663187	0.000437181	0.000226187	0.000467905	0.0180043	2.00592e-05	0.0357861	0.0396362	0.022109
	#5	129sv	0.000231541	4.21323e-06		7.15391e-06		4.21886e-06	4.86382e-06	1.32563e-05	0	8.00665e-06	2.49273e-05	0	2.12835e-06	0	2.33777e-05	0	0	0	3.26812e-06	7.99244e-06	5.4095e-06	4.15008e-06	2.69082e-05		0.00564369	2.10769e-05	2.43662e-06	4.88947e-05	0.00251765	0.0124555	0.00186889	1.88809e-05	0.000117967	0.000246318	0.00108112	0.000789074	0.000221322	0.00122679	0.000609453	0.0240133	6.33191e-06	0.0276082	0.0482921	0.0297388
	#6	129sv	0.000329632	9.37265e-08		6.96738e-06		5.65453e-06	2.95134e-07	3.28648e-06	1.12968e-06	0	1.33831e-05	0	0	0	9.27947e-06	1.02047e-05	5.32215e-06	8.69327e-06	3.06574e-06	0	2.13443e-06	9.0749e-06	3.99087e-05		0.00524521	2.04279e-05	1.07577e-06	1.26484e-05	0.00238333	0.0114919	0.00218794	1.67964e-05	3.15373e-05	0.000264939	0.00180665	0.000649491	0.000898804	0.000334788	0.00047638	0.0172759	7.61014e-06	0.0199889	0.0354582	0.0239531
	#7	129sv	0.000225578	1.01307e-06		9.04348e-07		1.03364e-06	0	6.5667e-06	0	0	1.03875e-05	0	0	4.77557e-07	8.84288e-06	5.14338e-06	4.42233e-06	1.61724e-05	1.27927e-06	7.47049e-06	0	0	9.36789e-06		0.00506709	1.6237e-05	8.7884e-07	0	0.00209441	0.0100821	0.00178625	1.27443e-05	8.22723e-05	0.000169849	0.00128231	0.000452225	0.000496419	0.000249332	0.000407235	0.0174386	2.17097e-05	0.0179755	0.0343874	0.0215189
	#8	129sv	0.000295456	8.79183e-06		5.50853e-06		3.54134e-06	4.64803e-06	3.97974e-05	6.85747e-07	1.27736e-05	3.13537e-05	5.64678e-07	0	1.55747e-05	2.30878e-05	6.51705e-06	7.60248e-06	2.45368e-05	1.32584e-05	1.84578e-05	7.91553e-06	1.2086e-05	2.10122e-06		0.00576037	2.65619e-05	4.57392e-06	2.1696e-05	0.00237657	0.0125796	0.00212896	1.86615e-05	4.83587e-05	0.000213898	0.000900359	0.00052658	0.000225147	0.000327364	0.000425799	0.0170588	1.10125e-05	0.0140168	0.028085	0.0136496
	#9	129sv	0.000187962	0		3.13283e-06		0	0	1.0852e-05	0	0	2.12391e-05	0	0	0	9.00123e-06	0	2.53653e-06	2.48246e-05	2.92087e-06	0	0	8.79482e-06	2.88685e-05		0.0050374	1.79794e-05	8.02759e-07	4.65104e-06	0.00271646	0.010904	0.00193146	2.11542e-05	0.000109387	0.000227409	0.00111528	0.000580797	0.000507665	0.000366995	0.000391448	0.0190956	1.79803e-05	0.0193247	0.0366321	0.0235466
	#10	129sv	0.000136664	0		1.31017e-05		0	0	4.52177e-06	0	0	1.31323e-05	0	0	0	7.27952e-06	0	0	2.10659e-06	2.71136e-06	9.98318e-06	0	2.25042e-06	8.98098e-05		0.00287041	6.12144e-06	6.50907e-07	2.83976e-06	0.00164407	0.00862897	0.00125252	4.11397e-06	6.06525e-05	0.000105127	3.19822e-06	0.000153965	0.000457261	0.00018456	0.000407097	0.0187754	5.0392e-06	0.0165734	0.0353714	0.0193682
	#11	129sv	0.000164647	0		1.85296e-06		0	0	1.1473e-05	0	0	3.17896e-06	8.01285e-07	0	3.45195e-06	1.1493e-05	2.13445e-06	3.19217e-06	1.1386e-05	0	1.06564e-06	0	4.59019e-06	4.6634e-05		0.00376358	1.28432e-05	6.69274e-07	0	0.00224861	0.00790669	0.00155227	2.3686e-05	5.84987e-05	0.000154339	0.000622162	0.000368877	0.000297983	0.000310339	0.000379724	0.0170287	9.77804e-06	0.0161382	0.0324602	0.020986
	#12	129sv	0.000154377	0		1.24801e-05		2.78755e-06	7.84256e-07	1.27685e-05	8.07965e-07	6.95225e-06	4.16301e-06	1.50993e-06	3.60664e-06	3.28329e-06	2.03017e-05	6.17061e-06	0	0	0	3.74356e-06	0	7.19745e-06	0.000122314		0.00482949	1.64795e-05	1.04467e-06	3.51361e-05	0.0026362	0.0100786	0.00189658	1.7193e-05	5.80207e-05	0.000215901	0.00116245	0.000574208	0.000195906	0.000118562	0.000257725	0.0159162	2.67996e-06	0.0123378	0.0270187	0.0194818
	#13	129sv	0.000240978	1.76926e-07		9.88123e-06		1.89199e-07	0	6.9626e-06	0	0	2.13019e-05	0	1.02318e-06	4.37739e-06	2.40086e-05	5.78804e-06	0	8.98099e-06	0	0	1.46744e-06	4.29163e-06	5.09444e-05		0.00427012	1.463e-05	4.00215e-07	9.90665e-05	0.00238215	0.00817489	0.00158083	1.18701e-05	7.38795e-05	0.000177409	0.00123235	0.000564949	0.000424328	0.000296086	0.000368478	0.016343	2.61381e-05	0.0185355	0.0301754	0.0173809
	#14	129sv	0.000295206	8.26757e-06		9.40198e-06		8.34216e-06	7.788e-06	2.78823e-05	1.56066e-06	1.36412e-05	7.85218e-05	2.57636e-06	7.5186e-06	1.64984e-05	4.61469e-05	1.75212e-05	1.79564e-05	3.33248e-05	9.8616e-06	1.27182e-05	7.35547e-06	8.91572e-06	7.53052e-06		0.0058001	2.1622e-05	2.82812e-06	1.84273e-05	0.00274533	0.0118413	0.00200108	2.25263e-05	6.87265e-05	0.000274131	0.0016591	0.000684874	0.000351861	0.000222333	0.000295215	0.0165658	4.28781e-05	0.0131618	0.0245134	0.0139586
	#15	129sv	0.000188138	0		1.04828e-05		0	5.91358e-07	0	0	0	1.20357e-05	0	0	0	1.46339e-05	2.98327e-07	0	1.74876e-05	0	0	0	0	3.3338e-05		0.00480293	2.75429e-05	0	5.96512e-06	0.00215108	0.0139277	0.00144614	1.53727e-05	5.46634e-05	0.000119349	0.00141591	0.000335904	0.000579798	0.000345769	0.000405314	0.0185192	2.19008e-05	0.0216716	0.0340062	0.0189271
	#16	129sv	0.000269342	3.91331e-07		5.60387e-06		0	0	9.04257e-06	6.98898e-07	1.21464e-06	0	0	0	0	1.06788e-05	0	2.19138e-06	2.25633e-06	0	0	1.79648e-06	2.94045e-06	7.41074e-05		0.00458968	2.0487e-05	0	1.65993e-05	0.0025852	0.010845	0.00167848	1.73919e-05	7.73177e-05	0.000216307	0.00132324	0.000431481	0.000340832	0.000639965	0.00041985	0.0151025	9.13933e-06	0.0265086	0.02403	0.0174859
	#17	129sv	0.000203151	9.39702e-06		1.63247e-05		5.25517e-06	1.05193e-05	5.5355e-05	2.24497e-06	1.40187e-05	3.83285e-05	2.56089e-06	8.83168e-06	2.28347e-05	2.466e-05	1.69629e-05	1.20353e-05	3.02532e-05	1.07164e-05	3.05236e-05	1.04721e-05	1.01788e-05	8.34063e-05		0.00505452	1.96345e-05	4.08609e-06	4.77475e-05	0.00266886	0.0115426	0.00206364	1.61495e-05	0.000118584	0.000212692	0.00133131	0.000640254	0.00049848	0.000183531	0.000356884	0.0177583	1.14619e-05	0.0158313	0.0314438	0.0195504
	#18	129sv	0.000184013	0		2.16188e-06		6.29421e-07	0	0	0	0	4.62702e-05	0	2.88975e-06	7.28869e-06	1.05683e-05	0	0	6.00589e-06	0	0	0	0	2.74373e-05		0.00473963	9.16783e-06	0	1.81465e-05	0.00266539	0.0102323	0.00140766	1.49192e-05	4.39595e-05	0.000220081	0.00118267	0.000391927	0.000908883	0.000304303	0.000341694	0.0186129	1.38392e-05	0.0195411	0.0327085	0.0180112
	#19	129sv	0.000208722	0		3.08303e-06		4.86433e-07	0	9.4699e-06	1.41604e-06	0	1.59509e-05	0	0	2.95522e-06	2.17913e-05	9.05707e-07	6.24623e-06	3.25673e-06	0	6.96283e-06	0	2.26324e-06	8.35092e-06		0.00489894	1.33102e-05	1.10538e-06	0	0.00241016	0.0112651	0.00150097	1.72171e-05	4.60496e-05	0.000193582	0.0013648	0.000520871	0.000413147	0.000363054	0.000409557	0.0155296	3.92154e-06	0.0166059	0.0238631	0.0142122
	#20	129sv	0.00012612	0		3.19063e-05		1.29992e-06	0	4.2469e-05	4.26991e-07	4.55801e-07	3.68659e-05	0	9.96201e-07	6.18093e-06	2.54781e-05	3.18e-06	0	5.35342e-06	7.70632e-07	1.37663e-05	0	1.40474e-05	0.000142603		0.002773	0	1.14824e-06	5.90253e-05	0.00142941	0.00631667	0.00105518	8.66055e-06	5.55537e-05	8.28979e-05	0.000577543	0.000385425	0.000529127	0.000313513	0.000477759	0.0175103	4.91845e-06	0.0221121	0.0328084	0.021567
MII oocytes	#1	PWK	0.000801505		0		3.63826e-05	3.14587e-06	1.98025e-06	5.00412e-06	4.78645e-08	9.63358e-07	6.78555e-06	0	3.72139e-06	6.4728e-06	1.13472e-05	0	3.77859e-06	4.3049e-07	8.82271e-08	0	0	3.07503e-05		0.000117305	0.00170291	2.28394e-05	3.28796e-07	0.000208336	0.000375938	0.00796565	0.00234712	8.47172e-06	0.000175635	1.42871e-05	0.000154214	0.00038658	0.000524818	0.000286702	0.000370132	0.00977492	7.15271e-06	0.0124348	0.00443508	0.00939996
	#2	PWK	0.000744953		0		4.45036e-05	5.67877e-06	3.08946e-06	0	8.59035e-08	8.09907e-07	9.99436e-06	0	1.00744e-06	0	1.55934e-05	4.59226e-06	3.48163e-05	2.66586e-06	2.17101e-06	2.32921e-05	0	2.8987e-05		0.000149747	0.00217653	3.73342e-05	0	2.61475e-05	0.000525297	0.00886011	0.00289302	1.3068e-05	0.000175305	3.00074e-05	0.00028189	0.00043078	0.000718229	0.000225833	0.000334888	0.0102873	8.95267e-06	0.0169887	0.00545073	0.0116168
	#3	PWK	0.000355681		0		6.7067e-05	1.23734e-05	1.21085e-05	2.65225e-05	1.4521e-06	8.68243e-06	3.6181e-05	2.38183e-06	1.57742e-05	3.53606e-05	1.60746e-05	2.26176e-05	7.21109e-05	5.80971e-06	4.57206e-06	0.000113655	1.18903e-05	4.44031e-05		0.000150076	0.000880929	4.844e-05	8.0437e-06	7.82091e-05	0.000178419	0.00282218	0.00148922	6.24661e-06	0.00016695	2.46219e-05	7.37769e-05	0.000124235	0.000557072	0.000253731	0.000489819	0.00536431	2.25686e-06	0.000300813	0.00109103	0.00152658
	#4	PWK	0.000733645		0		4.12629e-06	0	2.43981e-06	0	0	0	2.64913e-06	0	1.02841e-05	9.5371e-06	3.95138e-06	0	0	5.49629e-07	0	1.12072e-06	9.06568e-06	2.3896e-06		3.73567e-06	0.00182119	1.9206e-05	9.19822e-07	4.55541e-06	0.000580798	0.00964578	0.00290329	7.43813e-06	0.000215348	2.35284e-05	0.000217109	0.000278096	0.000596919	0.00023245	0.000524635	0.0105888	8.86541e-06	0.0177056	0.00256041	0.0123126
	#5	PWK	0.0012342		0		7.96017e-06	4.90556e-06	1.91518e-06	8.08638e-06	4.22532e-07	2.42448e-06	2.28827e-06	6.68904e-07	3.47666e-05	2.48869e-05	7.95183e-06	1.68956e-05	2.75164e-05	6.22693e-07	6.07016e-06	2.1774e-05	7.81316e-07	1.35724e-05		1.2016e-05	0.00294385	3.24741e-05	7.63334e-06	1.23837e-05	0.000850789	0.0114837	0.00372293	1.90381e-05	0.000316274	4.11761e-05	0.000439548	0.000523216	0.000482378	0.00123264	0.00067936	0.0117775	6.75948e-06	0.0255039	0.00713014	0.0183332
	#6	PWK	0.000891251		0		7.78245e-05	7.0217e-06	4.59924e-06	9.30865e-06	2.3666e-07	2.68974e-06	1.01589e-05	0	2.04425e-05	2.6886e-05	1.27395e-05	2.28949e-05	5.73474e-05	5.183e-06	6.69935e-06	5.77871e-05	4.31793e-06	3.42685e-05		0.00017972	0.00257842	4.30294e-05	3.88973e-06	4.40798e-05	0.000514074	0.00849906	0.0030924	1.44733e-05	0.000225685	3.58595e-05	0.000282457	0.000484668	0.00117346	0.000295374	0.000493456	0.0117919	1.43749e-05	0.0125782	0.00484209	0.0107859
	#7	PWK	0.000756811		0		5.28342e-05	2.58265e-06	1.17241e-06	3.39068e-06	1.56233e-07	9.38607e-07	2.21219e-05	1.08459e-06	1.39312e-05	1.08175e-05	8.26674e-06	6.66958e-06	1.44026e-05	4.23037e-06	3.50697e-06	2.11453e-05	4.44945e-06	2.00445e-05		0.000129199	0.00257131	2.98313e-05	4.78024e-06	4.5158e-05	0.000427184	0.0107737	0.00228154	1.7975e-05	0.000221052	1.52774e-05	0.000136557	0.000329254	0.000597079	0.000251491	0.000426828	0.0097332	8.7146e-06	0.0177432	0.0039696	0.0112779
	#8	PWK	0.000678667		0		5.23683e-05	4.80074e-06	5.66908e-06	6.71327e-06	3.30952e-07	2.54254e-06	1.20509e-05	0	1.12735e-05	0	1.24427e-05	6.67595e-06	4.7809e-05	1.68215e-06	2.32218e-06	1.35652e-05	5.51199e-06	2.78325e-05		0.000137259	0.00281372	2.58046e-05	1.61006e-06	6.93077e-05	0.000658231	0.0108456	0.00379412	1.59139e-05	0.000171066	4.00045e-05	0.000322818	0.000472337	0.000323751	0.000327158	0.000432542	0.0120661	1.68154e-05	0.0160344	0.00548822	0.0166524
	#9	PWK	0.00062615		1.77643e-07		3.87372e-05	8.62974e-06	4.45516e-06	7.20532e-06	2.40727e-07	4.28488e-06	6.63681e-06	0	1.98807e-05	1.98698e-06	1.1435e-05	1.1507e-05	4.11567e-05	1.77532e-06	2.03474e-06	1.81867e-05	0	2.70422e-05		0.000125316	0.00185618	4.63542e-05	4.17405e-06	4.74196e-05	0.000383647	0.00711108	0.00215003	1.22232e-05	0.000151876	1.366e-05	0.000160651	0.000296996	0.000674168	0.00032455	0.000399509	0.00826572	6.4761e-06	0.0110491	0.00398197	0.00909951
	#10	PWK	0.000648715		0		3.32519e-05	3.41144e-06	0	0	0	3.876e-06	8.26489e-06	0	4.21528e-07	1.41769e-05	1.08292e-05	0	0	1.21117e-06	1.61381e-06	3.31097e-06	0	1.08945e-05		8.9617e-05	0.00277951	5.70929e-05	3.36402e-06	1.26394e-05	0.00049964	0.00890367	0.00347143	1.55819e-05	0.000171464	4.13992e-05	0.000288651	0.000429128	0.000629797	0.000177616	0.000398429	0.0114384	3.59106e-06	0.0119764	0.0053228	0.0108325
	#11	PWK	0.000587343		0		3.918e-05	7.50571e-06	7.26143e-06	5.71015e-06	5.98813e-07	5.70236e-06	7.71944e-06	0	7.68043e-06	3.37184e-06	5.99534e-06	5.03823e-06	2.48875e-05	5.20107e-06	5.69606e-06	1.98365e-05	0	2.11787e-05		8.76913e-05	0.00189364	2.85538e-05	4.79894e-06	3.04521e-05	0.00034099	0.00650128	0.00294714	9.78048e-06	0.000105871	1.92208e-05	0.000152174	0.000288688	0.000393271	0.000301175	0.000351237	0.00915787	7.69082e-06	0.0111585	0.00395762	0.0100745
	#12	PWK	0.00117969		0		1.88221e-05	3.18125e-06	4.83842e-07	4.22104e-06	0	4.55272e-08	4.64496e-06	0	0	0	1.02952e-05	0	1.11334e-05	2.07607e-06	1.58442e-07	4.34003e-06	0	1.07855e-05		5.39865e-05	0.00212233	1.8234e-05	3.91713e-06	2.00183e-05	0.000620792	0.0118234	0.00228424	1.90445e-05	0.000240993	1.54117e-05	0.000270149	0.000333856	2.25536e-06	0.000120265	0.000123778	0.0110409	1.58324e-05	0.025724	0.00597186	0.0116089
	#13	PWK	0.000911014		0		5.19773e-05	7.25893e-06	4.29707e-06	2.12655e-05	1.14879e-06	4.26249e-06	2.90857e-05	2.44376e-06	2.21927e-05	3.0791e-05	1.69416e-05	1.48633e-05	5.9044e-05	4.49351e-06	3.82132e-06	4.11956e-05	0	2.11216e-05		0.000125117	0.00218498	2.48377e-05	7.54234e-06	1.92596e-05	0.000845854	0.0117567	0.00322995	1.3526e-05	0.000294509	3.35879e-05	0.00042962	0.00075976	0.000244513	0.000114186	0.000252099	0.0117349	7.44543e-06	0.0244384	0.00598203	0.0223907
	#14	PWK	0.000796199		0		9.20816e-05	1.50236e-05	1.19699e-05	1.39394e-05	1.26818e-06	4.41374e-06	2.70527e-05	2.68293e-06	3.19156e-05	5.32321e-05	1.95089e-05	2.3813e-05	3.81843e-05	5.43869e-06	1.1674e-06	3.3474e-05	0	3.69198e-05		0.000285529	0.00181819	3.3567e-05	7.31826e-06	7.5307e-05	0.000753497	0.00791204	0.00276431	1.54302e-05	0.000130395	3.16953e-05	0.000709143	0.000517623	0.000556566	0.000308791	0.000376149	0.00981561	1.46434e-05	0.0161957	0.00576411	0.0115469
	#15	PWK	0.000890838		0		6.74156e-05	4.98256e-06	4.23618e-06	4.93743e-06	1.06854e-06	1.42383e-07	2.85629e-05	6.93349e-07	1.35106e-05	1.21128e-05	1.56144e-05	1.11967e-05	3.303e-05	5.4734e-06	1.6941e-06	1.64366e-05	0	2.7501e-05		0.000215612	0.00264793	4.72124e-05	7.45182e-06	9.98728e-05	0.000754013	0.0129614	0.00277337	1.91451e-05	0.000132227	1.94527e-05	0.000304877	0.000446324	0.000529376	0.000237114	0.000304417	0.00956502	1.08052e-05	0.0220041	0.00575458	0.00906564
	#16	PWK	0.000959266		0		9.55722e-06	1.11167e-06	0	4.82222e-06	0	1.1765e-06	0	0	0	6.29792e-06	1.26806e-05	0	0	1.26382e-06	0	1.05429e-05	0	1.03803e-05		2.83719e-05	0.00273164	1.31028e-05	2.1561e-06	1.861e-05	0.000694599	0.0120142	0.00274543	1.55738e-05	0.000260071	2.4876e-05	0.000472685	0.000327834	0.000812425	0.000355775	0.000418354	0.0103022	3.44589e-06	0.0186118	0.00624239	0.00966878
	#17	PWK	0.000923748		0		7.37853e-06	1.44928e-07	0	0	0	1.88202e-06	1.04131e-05	0	1.33769e-06	0	0	0	0	9.56969e-07	0	0	6.60338e-06	2.59422e-06		2.05747e-05	0.00173573	1.11525e-05	7.52881e-07	1.84866e-05	0.000505748	0.00993895	0.00191895	1.03008e-05	0.000160354	1.80259e-05	0.000142333	0.000443668	0.000508201	0.000649763	0.000435371	0.00859736	1.86653e-301	0.0177556	0.00488464	0.00883977
	#18	PWK	0.0012241		3.40792e-07		4.50198e-05	6.03193e-06	8.80685e-06	1.87289e-05	1.19201e-06	8.53767e-06	2.5337e-05	0	3.62666e-05	3.449e-05	1.80141e-05	1.93655e-05	5.71562e-05	1.31454e-05	1.21262e-05	7.98844e-05	1.17008e-05	3.39328e-05		0.000111075	0.0025818	6.09597e-05	7.43216e-06	3.01694e-05	0.00061325	0.0118978	0.00254792	1.66525e-05	0.000182569	1.91618e-05	0.000372158	0.000339767	0.000576638	0.000156163	0.000365598	0.00994681	1.97762e-05	0.0178389	0.00502479	0.0110528
	#19	PWK	0.00100084		0		6.26867e-05	3.3759e-06	4.38244e-06	8.93541e-06	0	0	9.38769e-06	3.63292e-07	0	1.91537e-05	1.4921e-05	0	5.17101e-06	2.91614e-07	5.50462e-07	7.41777e-06	1.31957e-05	2.04155e-05		0.000186968	0.00275677	3.76392e-05	0	6.93506e-05	0.00058883	0.0122284	0.00288644	2.1814e-05	0.000135755	3.39171e-05	0.000529088	0.000450712	0.00124699	0.000309789	0.000364129	0.0109876	2.82051e-06	0.0223227	0.00581018	0.0109141
	#20	PWK	0.00133178		0		5.36839e-05	8.9815e-06	1.50127e-05	7.90107e-06	1.70594e-06	8.52104e-06	2.03624e-05	1.15231e-06	4.17138e-05	1.1876e-05	1.8333e-05	1.32163e-05	5.57405e-05	7.42386e-06	2.80592e-06	4.70389e-05	1.85566e-05	1.19114e-05		9.98215e-05	0.00268433	8.03753e-05	1.43363e-05	4.61439e-05	0.000689263	0.0126231	0.00297501	1.80718e-05	0.00019188	2.679e-05	0.000367421	0.000456192	0.000603074	0.000374814	0.000440697	0.0108307	1.86653e-301	0.0319075	0.00720217	0.0183592
	#21	PWK	0.00102981		0		3.99543e-05	3.72064e-06	0	3.90081e-06	6.79305e-07	2.89045e-07	1.31416e-05	0	5.60397e-06	1.18993e-05	1.2611e-05	5.38159e-06	2.25877e-05	0	2.25999e-06	2.86848e-05	0	3.16224e-05		0.00017409	0.00160877	2.58446e-05	3.82376e-06	0.000282777	0.000328424	0.0108899	0.00168545	1.61358e-05	8.94979e-05	8.27125e-06	0.000232558	0.000324	0.000574431	0.000280337	0.000406873	0.00704432	8.61892e-06	0.0257744	0.00552412	0.0126163
	#22	PWK	0.000551846		0		8.64626e-07	1.62212e-06	0	2.18584e-06	2.40599e-07	0	0	0	0	0	5.15125e-06	0	2.03768e-06	0	1.94464e-06	0	0	3.12032e-06		1.20721e-07	0.00184522	2.78768e-05	6.43289e-07	1.29878e-06	0.000531006	0.0108479	0.00198948	1.28189e-05	0.00022532	1.33288e-05	0.000242936	0.000348858	0.000691516	0.000320001	0.000396388	0.00812435	1.54933e-06	0.0207161	0.005927	0.00931574
	#23	PWK	0.000703408		0		1.56241e-05	2.77764e-06	0	3.85675e-06	2.03458e-07	5.95218e-08	9.51044e-06	0	9.27679e-06	3.0482e-06	1.0944e-05	3.18369e-06	0	6.27426e-07	0	0	5.02033e-06	1.84986e-05		7.25214e-05	0.00170954	1.60551e-05	3.06496e-06	1.83464e-05	0.000464712	0.0108016	0.00175995	1.78224e-05	0.000134058	1.12904e-05	0.000168147	0.00036344	0.00065777	0.000313373	0.00029193	0.00843014	4.96177e-06	0.0276143	0.00663007	0.0122842
	#24	PWK	0.000532036		0		4.6543e-05	1.09981e-05	1.03551e-05	5.32391e-06	2.46267e-07	4.17261e-06	7.80353e-06	6.17329e-07	1.03441e-05	1.83423e-05	1.0973e-05	2.13542e-06	3.08292e-05	6.10392e-06	2.3964e-06	3.51421e-05	9.98644e-06	3.71506e-05		0.00011805	0.00214935	3.47045e-05	7.91033e-06	5.21372e-05	0.000633792	0.00865337	0.00327691	1.21677e-05	0.000159757	3.03821e-05	0.000208035	0.000403848	0.000270222	0.000303261	0.000319308	0.0100677	2.84446e-06	0.015743	0.00556532	0.0148903
MII oocytes	#1	B6	0.000106116	0		3.96878e-05		1.7656e-06	8.3317e-06	6.91896e-07	7.42674e-08	5.78869e-06	4.00064e-05	0	1.53512e-06	7.82551e-06	0	0	2.81158e-06	1.61564e-05	2.74979e-06	4.08837e-05	2.11622e-06	4.85834e-06	0.000122707		0.00264615	8.51524e-06	4.42655e-06	0.000102278	4.55628e-05	0.00705032	0.000632131	4.67049e-06	2.67093e-05	3.15987e-05	4.24478e-05	8.1834e-05	0.000309176	0.000227788	0.000302026	0.00836963	4.82965e-06	0.00571368	0.00668483	0.00629061
	#2	B6	0.000199467	5.63662e-06		3.80999e-05		4.92064e-06	8.74865e-06	6.72004e-06	8.50657e-07	1.3449e-05	3.63965e-05	0	3.22909e-06	2.42997e-05	0	3.24174e-06	9.8189e-07	1.44638e-05	2.46612e-07	3.86995e-05	1.74466e-06	1.45161e-05	8.97785e-05		0.00263262	6.46756e-06	1.33656e-05	0.000128625	0.000100947	0.0085817	0.000984806	1.31208e-05	3.71573e-05	3.36535e-05	0.000674166	0.000274052	0.00019663	0.000283589	0.000495377	0.0131288	1.76351e-05	0.0107464	0.0082916	0.0109661
	#3	B6	5.23434e-05	1.93586e-06		1.04549e-05		0	6.61148e-06	0	2.06638e-07	8.76002e-06	1.68948e-05	0	0	9.30751e-06	0	3.45589e-06	6.10338e-06	5.8894e-06	0	5.70262e-05	0	4.98787e-07	3.01079e-05		0.000820925	3.65942e-06	1.30068e-06	2.82567e-06	6.06659e-06	0.00168097	0.00023103	1.72692e-06	1.85873e-05	5.12212e-06	1.57737e-05	4.32734e-05	0.000833372	0.000227084	0.000446016	0.00308374	3.19752e-06	9.7294e-05	0.000604331	0.000919793
	#4	B6	0.000179258	1.20813e-05		3.46198e-05		6.02356e-06	1.14662e-05	1.84151e-05	2.01258e-06	1.32461e-05	5.25269e-05	0	2.0239e-06	3.02699e-05	8.5521e-06	9.88823e-06	1.1622e-05	2.97376e-05	7.37465e-06	1.32215e-05	5.39035e-06	2.18509e-05	6.3646e-05		0.00269385	1.11129e-05	1.88866e-05	5.24741e-05	0.000124846	0.00921105	0.00134494	1.70891e-05	3.71814e-05	2.59334e-05	0.000879579	0.000256897	0.000324604	0.00162942	0.000610807	0.0147676	1.78077e-05	0.0100399	0.00978673	0.012686
	#5	B6	0.000162728	1.13558e-06		1.67627e-05		6.33278e-07	8.33882e-06	0	0	1.26476e-05	2.4755e-05	0	0	1.89402e-05	0	0	8.50157e-06	5.80963e-06	3.7304e-06	0	4.42466e-06	1.36146e-05	5.14651e-05		0.00179036	8.13529e-06	2.32031e-06	0.000140569	8.19442e-05	0.00703003	0.000808006	8.70827e-06	5.43669e-05	4.15873e-05	0.000637348	0.00020423	0.000214301	0.000328521	0.000452011	0.0106541	9.08901e-06	0.0059812	0.00591507	0.008157
	#6	B6	0.00014113	3.47617e-06		7.78592e-06		9.14583e-07	8.7666e-06	7.82145e-06	0	1.09078e-05	0	0	5.32848e-06	2.37634e-05	3.74977e-06	0	9.72576e-06	0	1.17164e-05	1.59122e-05	7.08887e-06	4.38803e-06	8.55053e-06		0.00294541	3.88542e-06	0	1.66807e-05	0.000106459	0.00908254	0.00114077	1.29732e-05	2.50512e-05	5.08351e-05	0.000505738	0.000271703	0.000517429	0.000267494	0.000382992	0.0116544	3.13713e-05	0.00671066	0.00693239	0.0125064
	#7	B6	0.000123297	3.19899e-06		2.65961e-05		5.03303e-06	5.32297e-06	7.40637e-06	6.46376e-07	1.8409e-05	5.01443e-05	0	2.31194e-06	3.93288e-05	1.72034e-05	7.81394e-06	5.51586e-06	1.85454e-05	2.18583e-06	3.76807e-05	1.07778e-05	1.57684e-05	7.74816e-05		0.00199861	8.50874e-06	8.70731e-06	8.3681e-05	6.6518e-05	0.00867016	0.000944335	1.14297e-05	3.03003e-05	2.86816e-05	0.000390776	0.000111614	0.000447605	0.000402259	0.000479713	0.0119888	8.27308e-06	0.00580859	0.00562799	0.00981101
	#8	B6	0.000184463	2.84524e-06		4.53731e-05		2.19467e-06	1.77111e-06	8.61337e-06	0	1.73163e-05	6.65154e-05	0	3.04231e-06	2.34023e-05	0	0	1.84951e-06	1.69873e-05	3.58366e-06	2.13178e-05	5.39394e-06	2.53645e-05	0.000136076		0.00235982	6.4279e-06	8.62663e-06	5.52042e-05	5.00794e-05	0.00858508	0.000911787	6.46898e-06	2.88387e-05	3.978e-05	5.28153e-05	0.000167619	0.00029506	0.000433553	0.000428456	0.0106419	9.16579e-07	0.00825615	0.00734465	0.0117812
	#9	B6	0.000137616	0		3.94045e-06		0	5.31508e-06	3.23575e-06	3.8738e-07	0	2.72187e-05	0	2.38701e-06	1.54198e-05	0	0	0	5.81229e-06	0	1.29701e-05	0	0	1.55132e-06		0.0030904	7.65516e-06	2.22729e-06	1.6723e-05	0.000107926	0.0105865	0.00138617	2.02979e-05	2.22561e-05	6.12403e-05	0.000706434	0.000270103	1.69915e-06	0.000194598	0.000378583	0.0161209	1.91902e-05	0.00682712	0.00810157	0.0118208
	#10	B6	0.00020624	3.3487e-06		4.67683e-05		7.52938e-06	4.53615e-06	9.66691e-06	0	8.97579e-06	4.06649e-05	0	2.79284e-06	1.18006e-05	0	3.93807e-06	8.24288e-06	1.65055e-05	4.56842e-06	1.27413e-05	1.51881e-05	1.17435e-05	9.93551e-05		0.00309665	1.44894e-05	9.23086e-06	0.000192962	7.72178e-05	0.00974129	0.00107303	8.63997e-06	2.18726e-05	3.70965e-05	0.000238684	0.000315128	0.000149778	0.000393407	0.000425171	0.0137629	1.9506e-05	0.00807263	0.00929951	0.0115745
	#11	B6	0.000232411	1.79182e-05		2.98662e-05		8.07486e-06	1.2023e-05	1.98842e-05	7.65455e-07	2.14272e-05	9.44839e-05	1.34478e-06	0	3.82913e-05	8.3995e-06	1.12123e-05	1.42497e-05	3.26967e-05	1.09251e-05	5.76646e-05	5.59989e-06	1.37633e-05	4.71139e-05		0.00244746	1.21337e-05	1.58369e-05	0.000141356	0.000114954	0.00723819	0.00107562	7.319e-06	4.53737e-05	3.71859e-05	0.000460111	0.00028198	0.000431371	0.000137139	0.000119698	0.0131101	9.57373e-06	0.00526068	0.00611439	0.00931098
	#12	B6	5.34507e-05	1.9618e-06		3.43063e-06		0	0	0	1.49378e-07	0	0	0	2.37084e-06	8.66035e-06	0	4.86864e-06	4.16588e-06	1.02753e-05	0	0	5.02736e-06	4.27018e-06	3.76081e-06		0.000370453	1.35488e-06	7.33754e-06	7.96478e-06	6.01188e-06	0.000917831	0.000214888	1.30248e-06	1.27552e-05	3.26353e-06	1.59359e-05	2.48132e-05	0.000347627	0.000126544	0.000244021	0.00295487	4.53195e-06	8.95687e-05	0.000473671	0.00061949
	#13	B6	0.000187747	0		6.07921e-05		2.73414e-06	9.52339e-06	5.25224e-06	1.80847e-07	9.76265e-06	7.65825e-05	0	9.05272e-07	3.21182e-05	8.48421e-06	0	2.38725e-06	1.34697e-05	0	3.39209e-05	1.01963e-06	4.73778e-06	0.000190254		0.00181207	3.76071e-06	1.14541e-06	0.000128619	0.000109271	0.00661547	0.00109874	1.27769e-05	1.74496e-05	2.77841e-05	0.00037025	0.000161454	0.000611889	0.000337921	0.000352686	0.0114288	1.35501e-05	0.00670698	0.00702251	0.00921486
	#14	B6	0.000129467	3.49907e-06		1.4933e-05		6.46865e-07	8.33037e-06	4.50273e-06	0	1.1797e-05	5.60784e-05	0	3.34162e-06	6.05609e-06	1.10704e-05	1.85882e-06	3.98412e-06	1.45936e-05	1.09951e-06	2.41708e-05	2.2884e-06	4.29357e-06	3.42184e-05		0.00154766	9.67814e-07	9.73483e-06	4.70702e-05	8.19818e-05	0.00608813	0.000895455	7.98309e-06	4.49118e-05	2.08726e-05	0.000499897	0.000182703	0.000336389	0.000259567	0.000289178	0.0105466	7.89035e-06	0.00671261	0.00573213	0.00797162
	#15	B6	0.000144833	1.60831e-06		5.00976e-06		1.76483e-06	0	3.76345e-06	4.52389e-07	5.17134e-06	4.20232e-06	0	1.56554e-06	2.97229e-05	0	4.9019e-06	0	0	0	2.03143e-05	0	3.84025e-06	2.04755e-05		0.00201583	2.98707e-06	5.40963e-06	1.16349e-05	0.000109619	0.00724732	0.000975181	9.29931e-06	1.3744e-05	2.73723e-05	0.000365364	0.00019624	0.000366033	0.000379944	0.000385996	0.0111651	1.14017e-05	0.00899684	0.00817619	0.00850109
	#16	B6	0.000168999	3.9046e-06		3.70874e-06		2.76007e-06	4.63912e-06	4.33907e-06	0	7.39384e-06	0	0	0	2.428e-05	5.35518e-06	3.90089e-06	5.68856e-06	0	0	0	0	4.85036e-06	1.77036e-06		0.00249549	5.9467e-06	9.57011e-06	1.23923e-05	8.23347e-05	0.00914106	0.000796232	8.34659e-06	1.98224e-05	2.38834e-05	0.000314772	0.000212538	0.000806661	0.000835451	0.000406117	0.0107414	6.70933e-06	0.00774415	0.00665864	0.00813369
	#17	B6	0.000165955	0		2.35958e-06		7.46831e-07	0	5.04959e-06	8.77225e-07	9.58757e-06	2.59365e-05	0	0	1.9793e-05	0	0	0	9.37161e-06	0	0	0	6.29393e-06	3.13191e-06		0.00192195	5.73656e-06	2.60803e-06	9.05127e-05	8.49862e-05	0.00881112	0.000973163	1.16934e-05	3.71148e-05	2.63176e-05	0.000847689	0.000178757	0.000376679	0.000200327	0.000326937	0.0120619	3.58353e-06	0.00935118	0.00701818	0.00874651
	#18	B6	0.000174788	2.09671e-06		2.58644e-05		2.63366e-07	1.91486e-06	1.92767e-06	5.11779e-07	5.61256e-06	1.47281e-05	0	0	4.78084e-06	0	5.42629e-06	2.58781e-06	9.89613e-06	1.47122e-06	8.30661e-06	2.54776e-06	7.97163e-06	8.74209e-05		0.00198675	8.86565e-06	6.22422e-06	5.21247e-05	7.71779e-05	0.00730109	0.000834808	1.09378e-05	1.87771e-05	1.58931e-05	0.000799107	0.000277827	0.000314695	0.000341149	0.000324621	0.00995606	1.51137e-05	0.0083611	0.00719011	0.00854788
	#19	B6	0.000150949	4.93234e-06		4.25664e-06		1.26315e-06	5.39511e-06	2.02944e-06	2.21815e-07	0	0	0	1.12218e-06	0	4.56004e-06	0	0	0	0	0	0	3.21452e-06	1.037e-06		0.00244817	4.47684e-06	3.31272e-06	5.99365e-06	7.85566e-05	0.00742642	0.000682485	3.58707e-06	1.88149e-05	1.85409e-05	0.000326883	0.000164915	0.000374548	0.000450309	0.000381499	0.0101136	7.18558e-06	0.00780527	0.0060906	0.00763922

## Sheet: Table S3
Table S3. RNA quantification at the Xist locus during preimplanation development.
Sample ID		Genetic	PCR assay
		background	Tsix (129)	Tsix (PWK)	Xist IN (129)	Xist IN (PWK)	Xist TransEX (129)	Xist TransEX (PWK)	Pou5f1	Gapdh	Rplp0	Hist2h2a
Zygotes (XX)	#1	129Sv/PWK	9.13793e-06	0	3.14531e-05	0	0.000161682	0	0.00607486	0.000761367	0.000477455	0.000238561
	#2	129Sv/PWK	0.000147687	0	0.000646658	0	0.00403725	0	0.00771697	0.000863279	0.000445357	0.00032182
	#3	129Sv/PWK	2.54054e-05	0	0.000115871	0	0.0010709	0	0.00449832	0.000743977	0.000553051	4.57737e-05
	#4	129Sv/PWK	0	0	5.58252e-05	0	0.000332983	0	0.00687443	0.000572525	0.000340689	0.000313269
	#5	129Sv/PWK	0	0	3.78599e-06	0	7.84725e-05	0	0.00652915	0.00117366	0.00047118	0.000277874
	#6	129Sv/PWK	0	0	1.37092e-05	0	0.00019463	0	0.00959973	0.00117366	0.000727185	9.75601e-05
	#7	129Sv/PWK	4.31352e-05	0	0.000590382	0	0.00457167	0	0.00523479	0.000921497	0.000512644	3.01358e-05
	#8	129Sv/PWK	1.97344e-06	0	1.95402e-05	0	1.00425e-05	0	0.00565577	0.00066	0.000384123	0.000442392
	#9	129Sv/PWK	8.47708e-05	0	0.000141372	0	0.00036948	0	0.00503161	0.000813522	0.000434811	0.000103274
	#10	129Sv/PWK	8.05392e-06	0	6.06974e-05	0	0.000667444	0	0.00630637	0.000217333	0.000373765	0.000257874
Zygotes (XY)	#1	129Sv/PWK	3.07055e-05	0	4.09445e-05	0	0	0	0.00826872	0.000463721	0.000908501	0.000366753
	#2	129Sv/PWK	3.89839e-05	0	1.35305e-05	0	5.08097e-05	0	0.00691892	0.00213449	0.000427657	6.25341e-05
	#3	129Sv/PWK	0.000144124	0	0.000835882	0	0.00454822	0	0.00627592	0.000731328	0.000752533	0.000339926
	#4	129Sv/PWK	0	0	0	0	0	0	0.00505687	0.00106817	0.000656231	6.57737e-05
Whole early 2-cell (XX)	#1	129Sv/PWK	7.37447e-06	0	2.84702e-05	0	0	0	0.000560357	0.000560582	0.000185074	0.000120643
	#2	129Sv/PWK	0	0	2.09072e-06	0	0	0	0.000290855	0.000920436	0.00026531	5.2685e-05
	#3	129Sv/PWK	0	0	3.15551e-06	1.70839e-05	0	7.50837e-06	0.00127955	0.000699966	0.000205897	0.000417868
	#4	129Sv/PWK	6.65151e-06	0	0	2.29848e-05	0	0	0.00161337	0.00069931	0.000236448	0.000102267
	#5	129Sv/PWK	1.62232e-05	0	4.8511e-05	0	3.86169e-07	0	0.00137942	0.000588335	0.000276493	0.000258561
	#6	PWK/129Sv	1.19619e-05	1.64654e-05	0	0	0	8.18883e-06	0.00244272	0.00046	0.000184123	0.00034182
	#7	PWK/129Sv	3.92731e-05	4.47761e-06	0	0	0.000115025	2.27692e-05	0.000959374	0.000613522	0.000234811	6.57737e-05
	#8	PWK/129Sv	2.61838e-05	0	0	0	3.48043e-05	8.22548e-06	0.00551006	1.73331e-05	0.000173765	0.000333269
Whole early 2-cell (XY)	#1	129Sv/PWK	0	0	1.00947e-05	0	0	0	0.00101369	0.000560582	0.000185074	1.62172e-05
	#2	129Sv/PWK	0	0	0	0	0	0	0.00160982	0.000920436	0.00026531	0.00011756
	#3	129Sv/PWK	0	0	0	0	0	0	0.0020973	0.000699966	0.000205897	5.01358e-05
	#4	129Sv/PWK	0	0	1.84838e-05	0	0	0	0.00120494	0.00069931	0.000236448	0.000462392
	#5	PWK/129Sv	0	0	0	0	0	0	0.00356436	0.000588335	0.000276493	0.000123274
	#6	PWK/129Sv	0	0	0	0	0	0	0.00347838	0.000329249	0.000180311	0.000277874
	#7	PWK/129Sv	0	0	0	0	0	0	0.00496321	0.000499757	0.000292332	0.000386753
Whole late 2-cell (XX)	#1	129Sv/PWK	0	0	6.44979e-05	5.71596e-06	7.68098e-05	2.38485e-05	0.000999783	0.000515963	0.000267641	8.25341e-05
	#2	129Sv/PWK	5.6051e-05	0	0.000448327	0.000193515	0.00181224	0.000482381	0.000636984	0.000287706	0.000250186	0.000359926
	#3	129Sv/PWK	3.31975e-05	0	0.000471233	5.08292e-06	0.00143551	2.63081e-05	0.000973595	0.000561367	0.000277455	1.92331e-05
	#4	129Sv/PWK	0	0	1.9706e-05	2.59174e-05	3.04608e-07	3.26727e-05	0.000500921	0.000663279	0.000245357	0.000617868
	#5	PWK/129Sv	8.02179e-05	2.06995e-06	0	1.6716e-05	0.000144789	4.71836e-06	0.00413135	0.000543977	0.000353051	0.000302267
	#6	PWK/129Sv	0.000112644	5.3546e-05	0	0.000225114	0.00020978	2.97703e-05	0.0040888	0.000372525	0.000140689	0.000458561
	#7	PWK/129Sv	5.76003e-05	3.44666e-05	0	0.000135311	2.10106e-05	2.59479e-05	0.00516114	0.000973662	0.00027118	0.00054182
Whole late 2-cell (XY)	#1	129Sv/PWK	0	0	2.79609e-05	0	0	0	0.000739452	0.000973662	0.000527185	0.000265774
	#2	129Sv/PWK	5.0781e-06	0	0.000375501	0	0.00194609	0	0.000548606	0.000721497	0.000312644	0.000533269
	#3	129Sv/PWK	0	0	0	0	0	0	0.000626861	0.00046	0.000184123	0.000216217
	#4	129Sv/PWK	3.41898e-06	0	1.23378e-05	0	0	0	0.00071359	0.000613522	0.000234811	0.00031756
	#5	PWK/129Sv	0	1.77488e-05	0	6.6389e-06	0	1.35331e-07	0.000436984	1.73331e-05	0.000173765	0.000250136
	#6	PWK/129Sv	0	1.91866e-05	0	6.81412e-05	0	5.38879e-07	0.000773595	0.000263721	0.000708501	0.000662392
	#7	PWK/129Sv	0	1.04366e-05	0	0.000363917	0	0.000212839	0.000300921	0.00193449	0.000227657	0.000323274
	#8	PWK/129Sv	0	7.82766e-06	0	3.33354e-05	0	1.31488e-06	0.00393135	0.000531328	0.000552533	0.000477874
	#9	PWK/129Sv	0	2.1702e-05	0	0.000904865	0	0.000492573	0.0038888	0.000868174	0.000456231	0.000586753
	#10	PWK/129Sv	0	1.69136e-05	0	3.94835e-05	0	3.54988e-07	0.00496114	0.000310175	0.00018844	0.000282534
	#11	PWK/129Sv	0	1.23915e-05	0	9.15498e-05	0	4.54666e-05	0.000539452	0.000479277	0.000248974	0.000559926
	#12	PWK/129Sv	0	2.68031e-05	0	0.000963545	0	0.000722038	0.00237119	0.0010733	0.00681091	0.000219233
	#13	PWK/129Sv	0	1.19856e-05	0	3.15173e-05	0	3.84708e-07	0.00156674	0.00131422	0.00319393	0.000817868
	#14	PWK/129Sv	0	2.37673e-05	0	3.33543e-05	0	5.25507e-07	0.000767394	3.33227e-05	0.0122024	0.000502267
Whole 4-cell (XX)	#1	129Sv/PWK	9.62925e-06	1.86649e-07	1.38101e-05	0.000247379	5.46071e-06	0.00029269	0.0015105	8.9925e-05	0.00112944	5.02128e-05
	#2	129Sv/PWK	1.83377e-06	1.4849e-08	3.48538e-06	0.000478338	2.31748e-06	0.00071995	0.00221855	0.000105689	0.000841933	3.19592e-05
	#3	129Sv/PWK	5.50636e-06	5.70841e-08	6.26429e-06	0.000453019	3.90775e-06	0.000622017	0.00101815	0.000112371	0.000483723	6.83841e-05
	#4	129Sv/PWK	1.60714e-06	3.53904e-08	1.81771e-06	0.000117046	5.50623e-07	0.000147502	0.00198015	4.14459e-05	0.000542125	1.90346e-05
	#5	129Sv/PWK	1.79046e-06	1.89835e-08	2.98273e-05	0.000156482	1.26338e-06	0.000173226	0.000610495	1.38091e-05	0.00124459	6.52684e-05
	#6	PWK/129Sv	3.89326e-06	1.63865e-05	0.000390433	5.52776e-05	0.000651848	9.79408e-06	0.00100454	0.000144076	0.00132928	2.41726e-05
	#7	PWK/129Sv	2.1685e-06	4.87066e-06	0.00101542	1.76998e-05	0.00242784	4.25621e-06	0.00299613	0.000163768	0.000899265	4.2896e-05
	#8	PWK/129Sv	4.47259e-06	2.08975e-06	0.000301342	1.53424e-05	0.000515506	9.99883e-07	0.00150761	0.000468274	0.000681531	0.000101986
	#9	PWK/129Sv	1.44343e-285	3.79112e-06	0.000399016	3.9552e-05	0.000596917	1.5812e-06	0.00208023	0.000123437	0.000817651	4.77605e-05
	#10	PWK/129Sv	2.19989e-06	1.22658e-05	0.000410574	3.66015e-05	0.000613871	1.48835e-06	0.00472715	0.000422416	0.000494774	7.34917e-05
	#11	PWK/129Sv	1.44343e-285	7.42347e-06	0.000356559	1.1655e-05	0.000359707	7.01293e-07	0.00329868	0.000219796	0.000921648	4.28562e-05
	#12	PWK/129Sv	4.68488e-06	3.93257e-06	0.00113308	0.000212054	0.00182186	8.80034e-05	0.00174663	0.000292198	0.000781106	9.84639e-05
	#13	PWK/129Sv	6.58345e-06	1.2954e-05	0.000616878	2.97589e-05	0.00077451	1.9123e-06	0.00187698	0.000468274	0.000694997	2.94937e-05
	#14	PWK/129Sv	4.9554e-06	7.59239e-06	0.000870363	0.000285121	0.00130564	0.000141258	0.00149023	0.000123437	0.000678621	8.81712e-05
Whole 4-cell (XY)	#1	129Sv/PWK	7.95369e-06	0	6.88008e-05	0	8.16511e-05	0	0.00146353	0.000422416	0.00242126	3.14945e-05
	#2	129Sv/PWK	2.62368e-06	0	2.93508e-06	0	3.4895e-07	0	0.00325961	0.000219796	0.00176277	5.32036e-05
	#3	129Sv/PWK	6.48548e-06	0	1.64398e-05	0	2.57519e-06	0	0.00114315	0.000292198	0.00112944	0.000142199
	#4	129Sv/PWK	1.99524e-06	0	1.37106e-05	0	3.3404e-06	0	0.000918135	8.08856e-05	0.000841933	6.59395e-05
	#5	129Sv/PWK	2.65134e-06	0	1.74082e-05	0	1.99639e-06	0	0.000378807	6.40756e-05	0.000483723	3.90346e-05
	#6	129Sv/PWK	9.62685e-06	0	2.29386e-05	0	1.83985e-07	0	0.0022461	8.3768e-05	0.000542125	8.52684e-05
	#7	PWK/129Sv	0	1.49974e-05	0	1.53745e-05	0	4.4088e-06	0.00168726	0.000388274	0.00124459	4.41726e-05
	#8	PWK/129Sv	0	2.48463e-05	0	2.72081e-05	0	4.72168e-06	0.00142728	4.34366e-05	0.00132928	6.2896e-05
	#9	PWK/129Sv	0	1.59828e-05	0	1.01306e-05	0	1.83443e-06	0.00357561	0.000290807	0.000899265	0.000121986
	#10	PWK/129Sv	0	3.17208e-05	0	1.97805e-05	0	2.5535e-06	0.00225168	0.000113599	0.000681531	6.77605e-05
	#11	PWK/129Sv	0	1.21931e-05	0	6.27852e-05	0	1.77013e-06	0.00403896	1.89852e-05	0.000817651	9.34917e-05
	#12	PWK/129Sv	0	1.29819e-05	0	0.000193036	0	5.33654e-05	0.00205086	5.02431e-05	0.000494774	6.28562e-05
	#13	PWK/129Sv	0	1.50484e-05	0	7.44807e-05	0	7.54032e-06	0.00206204	4.29639e-05	0.000403723	0.000118464
	#14	PWK/129Sv	0	7.8275e-06	0	4.62023e-05	0	6.83403e-07	0.00129667	0.000290807	0.000462125	4.94937e-05
	#15	PWK/129Sv	0	2.7763e-06	0	1.6471e-08	0	1.86653e-301	0.00250564	0.000113599	0.00116459	0.000108171
	#16	PWK/129Sv	0	2.30765e-05	0	5.95446e-05	0	9.59349e-07	0.00273466	0.000210807	0.0020237	5.14945e-05
	#17	PWK/129Sv	0	4.32548e-06	0	0.000170695	0	0.000106623	0.000483703	3.3599e-05	0.000157788	7.32036e-05
	#18	PWK/129Sv	0	4.62347e-09	0	1.89619e-05	0	7.34639e-07	0.00193837	1.09852e-05	0.00153063	0.000162199
	#19	PWK/129Sv	0	9.20467e-06	0	6.07654e-05	0	1.59404e-06	0.000504881	4.22431e-05	0.00148842	8.59395e-05
	#20	PWK/129Sv	0	1.68438e-05	0	0.00017929	0	6.67854e-05	0.00241935	5.02431e-05	0.000860813	5.90346e-05
Whole 8-cell (XX)	#1	129Sv/PWK	1.53774e-06	7.85215e-09	7.20923e-06	1.18296e-07	5.61895e-08	1.86653e-301	0.00312748	0.000584396	0.00156221	0.000148604
	#2	129Sv/PWK	1.93316e-06	4.16887e-08	6.4625e-06	2.22424e-08	1.12809e-07	1.86653e-301	0.00712213	0.000936547	0.00138999	0.000387542
	#3	129Sv/PWK	7.43851e-06	5.38392e-08	7.71557e-06	3.51819e-08	1.49869e-06	1.04508e-09	0.00444483	0.000246873	0.00135724	4.96577e-05
	#4	129Sv/PWK	8.57847e-06	1.21802e-07	1.47669e-05	5.17318e-08	4.74285e-07	1.86653e-301	0.00998822	0.000844833	0.00484252	0.000117522
	#5	129Sv/PWK	1.11612e-05	2.37635e-07	8.51283e-06	0.00125817	7.64957e-06	0.00188637	0.00280853	0.000439592	0.00352554	4.60028e-05
	#6	129Sv/PWK	7.82158e-06	1.1511e-07	1.26649e-05	7.65453e-08	2.77034e-06	3.9765e-09	0.00434357	0.000584396	0.00225888	0.00033436
	#7	129Sv/PWK	1.8405e-05	1.99354e-07	2.59086e-05	0.00177717	2.3392e-05	0.00213181	0.00496581	0.000161771	0.00168387	0.000137527
	#8	PWK/129Sv	1.33932e-05	8.7384e-06	0.000536232	3.24013e-05	0.00120546	1.88469e-06	0.00377679	0.000128151	0.000967446	0.000137769
	#9	PWK/129Sv	1.44343e-285	1.64697e-05	0.00175454	4.22983e-05	0.0045968	6.65469e-06	0.00950832	0.000167536	0.00108425	0.000213473
	#10	PWK/129Sv	3.33159e-06	1.19268e-05	0.000223438	0.000286889	0.000443053	4.49706e-06	0.00508029	0.000776547	0.00248917	0.000532068
	#11	PWK/129Sv	4.68318e-06	1.78406e-05	0.000797965	5.58088e-05	0.00182609	7.56185e-06	0.00284632	8.68733e-05	0.00265856	7.43047e-05
	#12	PWK/129Sv	8.32586e-06	1.31549e-05	0.000465464	3.56304e-05	0.000824774	1.89582e-06	0.00767987	0.000581614	0.00179853	0.000186612
	#13	PWK/129Sv	1.79759e-05	1.43355e-05	0.00120821	3.60342e-05	0.00242906	6.59108e-06	0.00183871	0.000227198	0.00136306	6.12811e-05
	#14	PWK/129Sv	2.82912e-09	4.71318e-06	0.000574473	1.19327e-05	0.000843435	1.89736e-06	0.00389232	3.79704e-05	0.0016353	0.000409704
	#15	PWK/129Sv	1.25814e-05	1.39976e-05	0.00176685	7.60709e-05	0.00321969	8.86765e-06	0.00470697	0.000100486	0.000989548	0.000207951
	#16	PWK/129Sv	1.35717e-05	1.06259e-05	0.000487881	3.67668e-05	0.000707316	1.77446e-06	0.0111859	8.59278e-05	0.000807446	0.000192235
	#17	PWK/129Sv	6.22512e-06	9.10679e-06	0.000297453	2.38231e-05	0.000851471	8.55321e-06	0.00495704	0.000581614	0.000924249	0.000206612
	#18	PWK/129Sv	3.36413e-08	2.11564e-05	8.23441e-08	2.4626e-05	2.86103e-08	9.41758e-07	0.00751401	0.000227198	0.00232917	8.12811e-05
	#19	PWK/129Sv	2.52036e-06	3.40575e-05	1.23096e-05	2.5131e-05	4.77811e-07	7.0887e-07	0.00558498	0.000421614	0.0040474	0.000429704
Whole 8-cell (XY)	#1	129Sv/PWK	1.77214e-05	0	3.28977e-05	0	5.83692e-07	0	0.00754236	6.71981e-05	0.000315577	0.000227951
	#2	129Sv/PWK	1.44343e-285	0	1.1588e-05	0	1.33377e-07	0	0.00574394	2.19704e-05	0.00306127	0.000212235
	#3	129Sv/PWK	4.03614e-06	0	6.59714e-06	0	3.27939e-06	0	0.00719732	8.44863e-05	0.00297684	0.000226612
	#4	129Sv/PWK	2.32176e-06	0	8.4245e-06	0	5.26898e-06	0	0.00840501	0.000100486	0.00172163	0.000101281
	#5	129Sv/PWK	1.66491e-05	0	1.02955e-05	0	1.4426e-05	0	0.00554108	0.00116879	0.00312443	0.000449704
	#6	129Sv/PWK	3.65093e-06	0	1.3285e-05	0	1.13262e-06	0	0.00352491	0.00187309	0.00277999	0.000384936
	#7	129Sv/PWK	7.45381e-06	0	1.07205e-05	0	2.43304e-06	0	0.00715164	0.000493747	0.00271449	0.000137772
	#8	129Sv/PWK	3.87886e-06	0	1.69436e-05	0	1.03361e-06	0	0.00204232	0.00168967	0.00968503	0.000170498
	#9	129Sv/PWK	8.75868e-06	0	2.13507e-05	0	3.07494e-06	0	0.00808147	0.000879185	0.00705107	0.000188235
	#10	129Sv/PWK	1.51432e-05	0	1.54538e-05	0	9.99573e-06	0	0.00762155	0.00116879	0.00451777	1.52764e-05
	#11	PWK/129Sv	0	3.04894e-288	0	1.62488e-08	0	4.97928e-10	0.00336599	0.000323542	0.00336773	0.000118547
	#12	PWK/129Sv	0	7.6914e-08	0	8.60299e-06	0	2.35774e-07	0.00434296	0.000256302	0.00193489	0.000490371
	#13	PWK/129Sv	0	4.38115e-05	0	9.98097e-05	0	1.34211e-06	0.00493603	0.000335072	0.0021685	0.000180964
	#14	PWK/129Sv	0	9.0199e-06	0	1.71715e-05	0	4.25932e-07	0.00591848	0.00155309	0.00497835	6.85062e-05
	#15	PWK/129Sv	0	5.21268e-06	0	2.71987e-05	0	3.08204e-06	0.000524163	0.000173747	0.00531712	0.000252196
Whole morulae (XX)	#1	129Sv/PWK	5.93741e-06	1.59897e-07	9.021e-06	0.00174644	1.60151e-05	0.0031865	0.00786772	5.79704e-05	0.0016553	0.000290728
	#2	129Sv/PWK	3.88654e-06	1.01036e-08	6.01237e-06	0.000896371	2.26542e-06	0.000920231	0.00310431	0.000120486	0.00100955	0.000440061
	#3	129Sv/PWK	1.39887e-05	1.09441e-07	3.924e-05	0.00312516	9.75693e-06	0.00413969	0.0102571	0.000105928	0.000827446	5.20785e-06
	#4	129Sv/PWK	1.3179e-05	9.26376e-08	2.43708e-05	0.00108707	6.64377e-06	0.00120717	0.00343614	0.000601614	0.000944249	0.000139421
	#5	129Sv/PWK	8.36086e-06	8.93231e-08	4.93313e-06	0.00038357	1.02818e-06	0.000379739	0.0130827	0.000247198	0.00234917	0.000310356
	#6	129Sv/PWK	1.0534e-05	1.11517e-07	1.74381e-05	0.00291667	1.38036e-05	0.00448506	0.00182783	0.000441614	0.0040674	0.000532752
	#7	PWK/129Sv	1.01515e-05	5.04784e-05	0.00180196	7.01453e-05	0.00603437	3.46696e-05	0.0181088	8.71981e-05	0.000335577	0.000547636
	#8	PWK/129Sv	1.266e-05	5.17485e-05	0.00153435	5.4648e-05	0.00642978	1.20331e-05	0.0180982	4.19704e-05	0.00308127	0.000182821
	#9	PWK/129Sv	5.82333e-06	0	0.000600546	0	0.00213957	6.39438e-08	0.00895133	0.000104486	0.00299684	0.000256957
	#10	PWK/129Sv	3.20443e-05	9.78563e-06	0.00668112	0	0.0106614	2.11196e-05	0.0278312	0.000120486	0.00174163	0.000252761
	#11	PWK/129Sv	1.94235e-05	0	0.0058174	0	0.0100873	2.93302e-06	0.0315518	0.00118879	0.00314443	2.24926e-05
	#12	PWK/129Sv	1.84571e-05	1.14831e-05	0.00309304	0.000108667	0.00627589	3.62454e-05	0.0200244	0.00189309	0.00279999	0.000191986
Whole morulae (XY)	#1	129Sv/PWK	5.73545e-07	0	9.64565e-06	0	3.77153e-06	0	0.00327589	0.000513747	0.00273449	0.000721006
	#2	129Sv/PWK	6.66652e-06	0	1.11666e-05	0	1.96468e-07	0	0.000590025	0.00170967	0.00970503	0.000253146
	#3	129Sv/PWK	5.50443e-06	0	3.57838e-06	0	2.97177e-08	0	0.00566666	0.000899185	0.00707107	9.21069e-05
	#4	129Sv/PWK	4.83359e-08	0	4.67769e-06	0	1.73711e-06	0	0.00330534	0.00118879	0.00453777	0.00029631
	#5	129Sv/PWK	1.37753e-05	0	1.67826e-05	0	6.52385e-07	0	0.0118984	0.000343542	0.00338773	0.000371704
	#6	129Sv/PWK	1.02872e-05	0	1.73998e-05	0	3.53782e-07	0	0.0156768	0.000276302	0.00195489	0.000557794
	#7	129Sv/PWK	1.27777e-05	0	6.3871e-06	0	1.72237e-07	0	0.00692055	0.000355072	0.0021885	9.87589e-06
	#8	PWK/129Sv	0	0	0	0	0	0	6.22638e-08	0.00157309	0.00499835	0.000217447
	#9	PWK/129Sv	0	0	0	0	0	0	0.00861345	0.000193747	0.00533712	0.000463708
	#10	PWK/129Sv	0	0	0	0	0	0	0.00357612	7.79704e-05	0.0016753	0.000739141
dissociated early 2-cell (XX)	1(a)	129Sv/PWK	0	0	0	0	0	0	0.00031798	0.00023	9.20616e-05	6.03214e-05
	1(b)	129Sv/PWK	7.37447e-06	0	3.78599e-06	0	0	0	0.000242377	0.000306761	0.000117405	2.63425e-05
	2(a)	129Sv/PWK	0	0	0	0	0	0	0.000232398	8.66654e-06	8.68824e-05	0.000208934
	2(b)	129Sv/PWK	0	0	2.09072e-06	0	0	0	5.84573e-05	0.000280291	9.2537e-05	5.11333e-05
	3(a)	129Sv/PWK	0	0	0	1.70839e-05	0	7.50837e-06	0.000332687	0.000460218	0.000132655	0.000129281
	3(b)	129Sv/PWK	0	0	3.15551e-06	0	0	0	0.000946862	0.000349983	0.000102948	0.00017091
	4(a)	129Sv/PWK	0	2.0198e-06	0	4.24257e-06	0	5.45162e-08	0.00105814	0.000349655	0.000118224	3.28868e-05
	4(b)	129Sv/PWK	0	0	0	5.3238e-06	0	1.47721e-07	0.000555237	0.000294168	0.000138246	0.000166635
	5(a)	129Sv/PWK	0	0	0	0	0	0	0.00230596	0.00023	9.20616e-05	8.1086e-06
	5(b)	129Sv/PWK	6.65151e-06	0	0	2.29848e-05	0	0	0.00496501	0.000306761	0.000117405	5.878e-05
	6(a)	129Sv/PWK	3.19239e-06	0	2.80777e-06	2.45627e-06	0	9.68637e-06	0.00101446	8.66654e-06	8.68824e-05	2.50679e-05
	6(b)	129Sv/PWK	9.49449e-06	7.68327e-06	1.58865e-05	1.34289e-05	7.26363e-07	1.05359e-05	0.00315937	0.000280291	9.2537e-05	0.000231196
	7(a)	129Sv/PWK	1.78766e-05	1.62562e-07	1.69154e-05	5.94568e-05	5.04689e-07	7.71209e-05	0.00231265	0.000460218	0.000132655	6.16371e-05
	7(b)	129Sv/PWK	1.26477e-05	3.58516e-08	1.24675e-05	5.70109e-06	4.08773e-07	6.37691e-06	0.00204034	0.000349983	0.000102948	0.000138937
	8(a)	129Sv/PWK	4.99094e-06	1.92263e-07	1.17911e-05	2.60492e-06	1.55039e-07	6.23801e-08	0.00222728	0.000349655	0.000118224	0.000193376
	8(b)	129Sv/PWK	8.21992e-07	3.73358e-05	4.68072e-06	3.87012e-05	1.68527e-07	3.15901e-06	0.00298105	0.000294168	0.000138246	4.12671e-05
dissociated early 2-cell (XY)	1(a)	129Sv/PWK	0	0	0	0	0	0	0.000464371	0.000164624	9.01557e-05	0.000179963
	1(b)	129Sv/PWK	0	0	1.00947e-06	0	0	0	0.000549317	0.000249878	0.000146166	9.61657e-06
	2(a)	129Sv/PWK	0	0	0	0	0	0	0.00086362	0.000257982	0.00013382	0.000308934
	2(b)	129Sv/PWK	0	0	0	0	0	0	0.000746199	0.000143853	0.000125093	0.000151133
	3(a)	129Sv/PWK	0	0	0	0	0	0	0.00107282	0.000280683	0.000138727	0.000229281
	3(b)	129Sv/PWK	0	0	0	0	0	0	0.00102448	0.00033164	0.000122679	0.00027091
	4(a)	129Sv/PWK	0	0	1.84838e-06	0	0	0	0.000630533	0.000271989	0.000176526	0.000132887
	4(b)	129Sv/PWK	0	0	0	0	0	0	0.000574408	0.000186262	7.03444e-05	0.000266635
dissociated late 2-cell (XX)	1(a)	129Sv/PWK	0	0	3.15156e-05	2.17696e-06	5.37864e-05	5.69476e-06	0.000455452	0.000486831	0.00013559	0.000108109
	1(b)	129Sv/PWK	0	0	3.29824e-05	3.539e-06	2.30234e-05	1.81538e-05	0.00054433	0.000360749	0.000120055	0.00015878
	2(a)	129Sv/PWK	0	0	0	0.000102008	3.32522e-07	0.000218462	0.000325582	0.00026133	0.000130243	0.000125068
	2(b)	129Sv/PWK	5.6051e-06	0	0.000148327	9.15071e-05	0.000181191	0.000263919	0.000311402	0.000236101	0.000138956	0.000331196
	3(a)	129Sv/PWK	3.31975e-06	0	0.000142365	3.3298e-06	0.000143055	1.23468e-05	0.000578659	0.000131861	0.000345811	0.000161637
	3(b)	129Sv/PWK	0	0	2.88684e-05	1.75312e-06	4.95927e-06	1.39612e-05	0.000394936	0.000967243	0.0001696	0.000238937
	4(a)	129Sv/PWK	0	0	1.9706e-05	2.59174e-05	3.04608e-07	3.26727e-05	0.000273964	0.000265664	0.00017121	0.000293376
	4(b)	129Sv/PWK	0	0	0	0	0	0	0.000226957	0.000434087	7.66829e-05	0.000141267
	5(a)	129Sv/PWK	1.0516e-06	1.98842e-05	3.32764e-06	1.44786e-05	1.72523e-06	4.80676e-06	0.00121237	0.000155088	0.00015038	0.000279963
	5(b)	129Sv/PWK	4.70939e-06	3.97321e-08	5.34521e-06	7.36518e-06	1.29986e-07	1.10688e-05	0.00259493	0.000239638	0.000235894	0.000109617
	6(a)	129Sv/PWK	8.4886e-06	1.73548e-05	1.85423e-06	1.61938e-05	3.84677e-06	2.20404e-06	0.00135905	0.000159201	0.00035425	0.000408934
	6(b)	129Sv/PWK	2.92352e-06	4.58325e-06	4.82447e-06	1.40435e-06	2.59334e-06	1.95768e-06	0.00136571	0.000133865	0.000113829	0.000251133
	7(a)	129Sv/PWK	9.67778e-07	9.57598e-06	1.26054e-05	7.47395e-05	8.97337e-07	0.000106853	0.000676696	0.000193541	0.000276267	0.00029091
	7(b)	129Sv/PWK	0	0	9.99993e-08	9.36494e-05	2.92337e-07	0.000126639	0.000909927	0.000168158	0.000228115	0.000152887
	8(a)	129Sv/PWK	7.87971e-06	3.12961e-05	1.74387e-05	2.67198e-05	1.13187e-05	1.9337e-06	0.0010145	0.000139644	9.422e-05	0.000286635
	8(b)	129Sv/PWK	7.19658e-08	4.72059e-05	3.76572e-06	2.931e-05	1.82581e-07	1.34076e-06	0.000969779	0.000175222	0.000124487	0.000128109
	9(a)	129Sv/PWK	0	0	7.74647e-07	2.25197e-05	2.26657e-06	2.44936e-05	0.000543666	0.0010733	0.00681091	0.00017878
	9(b)	129Sv/PWK	9.10761e-07	0	5.41466e-05	1.54309e-06	7.36612e-05	1.63211e-06	0.000567587	0.00131422	0.00319393	0.000145068
	10(a)	129Sv/PWK	1.08463e-07	0	0	5.76896e-06	0	2.24313e-06	0.00171424	3.33227e-05	0.0122024	0.000351196
	10(b)	129Sv/PWK	0	8.2787e-07	4.22041e-06	3.30378e-06	4.04788e-06	3.31232e-06	9.0549e-05	1.86653e-301	0.000371329	0.000181637
	11(a)	129Sv/PWK	0	0	0	7.46887e-06	0	1.1977e-05	0.00121274	1.86653e-301	0.000263592	0.000258937
	11(b)	129Sv/PWK	0	0	0	3.31911e-06	1.11356e-08	6.35321e-06	0.000795249	0.000603074	0.000156322	0.000313376
	12(a)	129Sv/PWK	0	0	8.40709e-08	5.56623e-05	2.28336e-07	6.0718e-05	0.00215493	0.000178927	5.93988e-05	0.000161267
	12(b)	129Sv/PWK	2.84615e-06	0	1.3715e-07	5.67524e-05	1.5235e-07	7.26723e-05	0.000951762	0.000486831	0.00013559	0.000299963
	13(a)	129Sv/PWK	0	0	0	0	0	0	0.0011717	0.000360749	0.000120055	0.000129617
	13(b)	129Sv/PWK	1.62232e-05	0	4.8511e-05	0	3.86169e-07	0	0.000361879	0.00026133	0.000130243	0.000428934
	14(a)	129Sv/PWK	1.54457e-06	6.81557e-08	4.95015e-05	9.55824e-08	4.71093e-05	2.73751e-08	0.000596451	0.000236101	0.000138956	0.000271133
	14(b)	129Sv/PWK	4.04176e-06	1.87805e-07	6.75952e-05	1.49429e-07	1.9303e-05	1.33603e-08	0.00121237	0.000131861	0.000345811	0.00031091
dissociated early 2-cell (XY)	1(a)	129Sv/PWK	0	0	2.79609e-05	0	0	0	0.000430427	0.000233711	0.000166163	0.000172887
	1(b)	129Sv/PWK	0	0	0	0	0	0	0.000309025	6.81098e-05	1.6617e-05	0.000306635
	2(a)	129Sv/PWK	5.0781e-07	0	3.75501e-05	0	0.000194609	0	0.000263415	0.000210843	0.000991905	0.000148109
	2(b)	129Sv/PWK	0	0	0	0	0	0	0.000285191	0.000393377	0.000229169	0.00019878
	3(a)	129Sv/PWK	0	0	0	0	0	0	0.000360272	0.000188486	0.000251337	0.000165068
	3(b)	129Sv/PWK	0	0	0	0	0	0	0.000266589	0.000181626	0.000123288	0.000371196
	4(a)	129Sv/PWK	0	0	0	0	0	0	0.000309919	0.00067644	0.000236427	0.000201637
	4(b)	129Sv/PWK	3.41898e-07	0	1.23378e-05	0	0	0	0.000403671	0.000594262	0.000178733	0.000278937
dissociated 4-cell (XX)	1(a)	129Sv/PWK	2.08469e-06	0	2.17871e-05	2.79321e-05	0	6.41862e-05	6.41585e-06	6.63165e-06	0.000230412	1.25532e-05
	1(b)	129Sv/PWK	0	0	0	4.82333e-06	0	5.87021e-06	2.00669e-06	0.000116033	0.000195277	7.98981e-06
	1(c)	129Sv/PWK	2.5635e-06	0	1.8855e-05	0.000291796	7.73016e-07	0.00155927	3.33309e-05	4.33283e-05	0.000173749	1.7096e-05
	1(d)	129Sv/PWK	0	0	0	0.000175885	0	0.000709744	1.73107e-05	2.24813e-05	0.000169655	4.75864e-06
	2(a)	129Sv/PWK	0	0	0	3.6573e-06	0	1.56637e-05	2.09261e-07	2.64222e-05	0.000605315	1.63171e-05
	2(b)	129Sv/PWK	0	0	0	4.61363e-06	0	1.62213e-06	4.49122e-06	2.80926e-05	0.000440692	6.04315e-06
	2(c)	129Sv/PWK	0	0	0	7.8163e-06	0	2.40969e-05	7.54164e-07	1.03615e-05	0.000282361	1.0724e-05
	2(d)	129Sv/PWK	0	0	0	1.87873e-05	0	6.59366e-05	1.16652e-06	3.45227e-06	0.000210483	2.54964e-05
	3(a)	129Sv/PWK	2.82408e-06	0	0	0.000195593	0	0.000506929	1.14713e-05	3.60189e-05	0.000120931	1.19401e-05
	3(b)	129Sv/PWK	0	0	1.1673e-05	7.17341e-05	1.31578e-06	0.00034751	6.03943e-06	4.0942e-05	0.000135531	1.83729e-05
	3(c)	129Sv/PWK	1.08705e-06	0	0	5.33058e-05	0	0.000238354	2.82199e-06	0.000117068	0.000311147	1.07141e-05
	3(d)	129Sv/PWK	0	0	0	1.41928e-06	0	2.97154e-06	1.93637e-07	3.08592e-05	0.00033232	2.4616e-05
	4(a)	129Sv/PWK	0	0	1.28269e-05	1.95594e-05	0	5.66711e-05	1.19562e-05	0.000105604	0.000224816	7.37341e-06
	4(b)	129Sv/PWK	0	0	1.04048e-05	5.30126e-05	4.61116e-07	0.000100647	2.86879e-06	5.4949e-05	0.000170383	2.20428e-05
	4(c)	129Sv/PWK	0	0	2.26097e-05	3.39436e-05	0	0.000159159	4.36984e-06	7.30495e-05	0.000204413	7.87363e-06
	4(d)	129Sv/PWK	0	0	0	6.16107e-05	3.91684e-07	0.000229798	2.79359e-06	2.02214e-05	0.000123693	1.33009e-05
	5(a)	129Sv/PWK	0	0	0	2.1029e-06	0	1.01685e-05	3.91764e-07	6.63165e-06	0.000230412	3.55496e-05
	5(b)	129Sv/PWK	0	0	1.90091e-05	4.28001e-05	0	0.000136225	6.75023e-06	0.000116033	0.000195277	1.64849e-05
	5(c)	129Sv/PWK	0	0	1.30083e-05	7.6364e-06	5.97856e-07	3.22993e-05	4.44872e-06	4.33283e-05	0.000173749	9.75864e-06
	5(d)	129Sv/PWK	0	0	0	0	0	0	4.76211e-08	2.24813e-05	0.000169655	2.13171e-05
	6(a)	129Sv/PWK	0	0	8.16867e-07	1.45452e-05	1.98309e-06	1.17822e-05	6.52668e-05	2.64222e-05	0.000605315	1.10432e-05
	6(b)	129Sv/PWK	4.61204e-06	3.84547e-06	2.05202e-05	1.36692e-05	3.98418e-06	6.2903e-06	4.63603e-05	2.80926e-05	0.000440692	1.5724e-05
	6(c)	129Sv/PWK	0	0	4.60454e-06	0.000318217	1.25636e-06	0.00036602	0.000529782	1.03615e-05	0.000282361	3.04964e-05
	6(d)	129Sv/PWK	5.06809e-07	8.34143e-07	1.31555e-05	4.09174e-05	3.82842e-07	2.037e-05	0.000403026	3.45227e-06	0.000210483	1.69401e-05
	7(a)	129Sv/PWK	0	0	7.58158e-06	9.20609e-05	4.25624e-07	8.37633e-05	0.000232593	3.60189e-05	0.000120931	2.33729e-05
	7(b)	129Sv/PWK	2.77975e-06	3.44717e-08	1.38294e-07	7.91678e-05	3.39346e-07	9.14496e-05	0.000265937	4.0942e-05	0.000135531	1.57141e-05
	7(c)	129Sv/PWK	0	0	6.01044e-06	5.65752e-05	2.82702e-07	3.77063e-05	0.000239754	0.000117068	0.000311147	2.9616e-05
	7(d)	129Sv/PWK	0	0	3.19697e-06	0	1.13463e-07	0	0.000141828	3.08592e-05	0.00033232	1.23734e-05
	8(a)	129Sv/PWK	0	0	1.42568e-07	8.33765e-05	1.01539e-07	8.95615e-05	0.000198022	0.000105604	0.000224816	2.70428e-05
	8(b)	129Sv/PWK	0	0	4.94345e-07	0.00022877	4.83734e-07	0.000245588	0.000341285	5.4949e-05	0.000170383	1.28736e-05
	8(c)	129Sv/PWK	0	0	1.08669e-05	0.000244381	1.41483e-06	0.00029122	0.00033028	7.30495e-05	0.000204413	1.83009e-05
	8(d)	129Sv/PWK	0	0	5.71873e-08	4.34061e-05	8.04216e-08	6.56445e-05	0.000607018	2.02214e-05	0.000123693	4.05496e-05
	9(a)	129Sv/PWK	0	0	5.36947e-06	1.12848e-05	2.97036e-07	9.02604e-06	5.89107e-05	1.60189e-05	0.000100931	2.14849e-05
	9(b)	129Sv/PWK	0	0	0	3.65908e-06	2.05234e-08	6.37051e-06	7.22286e-05	2.0942e-05	0.000115531	1.47586e-05
	9(c)	129Sv/PWK	3.0196e-06	5.23679e-06	4.87822e-06	1.6085e-05	1.40067e-07	7.30532e-06	6.53096e-05	9.70684e-05	0.000291147	3.19401e-05
	9(d)	129Sv/PWK	1.50897e-08	2.01181e-06	1.98255e-07	2.56317e-05	6.70407e-08	2.44702e-05	7.0201e-05	1.08592e-05	0.00031232	3.83729e-05
dissociated early 4-cell (XY)	1(a)	129Sv/PWK	0	0	0	0	0	0	4.22293e-07	4.7463e-06	0.000625428	3.07141e-05
	1(b)	129Sv/PWK	1.8698e-07	0	2.37035e-06	0	0	0	3.15502e-06	1.25608e-05	0.00038329	4.4616e-05
	1(c)	129Sv/PWK	0	0	7.74683e-08	0	0	0	9.86351e-07	1.0741e-05	0.000270136	2.73734e-05
	1(d)	129Sv/PWK	0	0	0	0	0	0	1.05282e-06	8.91256e-06	0.000505925	4.20428e-05
	2(a)	129Sv/PWK	0	0	0	0	0	0	3.01759e-08	1.54512e-07	3.94471e-05	2.78736e-05
	2(b)	129Sv/PWK	0	0	0	0	0	0	1.12499e-06	6.06645e-05	0.000382658	3.33009e-05
	2(c)	129Sv/PWK	0	0	1.52644e-07	0	0	0	1.67536e-05	7.27018e-05	0.000372105	5.55496e-05
	2(d)	129Sv/PWK	0	0	0	0	0	0	2.5165e-05	2.83998e-05	0.000215203	3.64849e-05
	3(a)	129Sv/PWK	0	0	0	0	0	0	0.000196472	4.7463e-06	0.000625428	2.97586e-05
	3(b)	129Sv/PWK	0	0	2.38962e-07	0	0	0	0.000255686	1.25608e-05	0.00038329	4.13171e-05
	3(c)	129Sv/PWK	2.06296e-07	0	9.08153e-07	0	0	0	4.35139e-05	1.0741e-05	0.000270136	3.10432e-05
	3(d)	129Sv/PWK	0	0	1.05767e-07	0	0	0	2.63858e-05	8.91256e-06	0.000505925	3.5724e-05
	4(a)	129Sv/PWK	8.92226e-08	0	9.33985e-07	0	0	0	1.09543e-05	1.54512e-07	3.94471e-05	5.04964e-05
	4(b)	129Sv/PWK	0	0	0	0	0	0	0.000173708	6.06645e-05	0.000382658	3.69401e-05
	4(c)	129Sv/PWK	0	0	4.14842e-06	0	0	0	3.74444e-05	7.27018e-05	0.000372105	4.33729e-05
	4(d)	129Sv/PWK	0	0	1.04991e-07	0	0	0	7.56063e-06	2.83998e-05	0.000215203	3.57141e-05
	5(a)	129Sv/PWK	6.01548e-08	0	0	0	0	0	2.04677e-06	5.27018e-05	0.000115203	4.9616e-05
	5(b)	129Sv/PWK	0	0	5.10283e-08	0	0	0	7.03466e-07	8.39976e-06	0.000525428	3.23734e-05
	5(c)	129Sv/PWK	4.47539e-07	0	9.61038e-07	0	3.48644e-08	0	2.34213e-06	2.7463e-06	0.00028329	4.70428e-05
	5(d)	129Sv/PWK	0	0	0	0	0	0	1.30737e-06	1.05608e-05	0.000170136	3.28736e-05
	6(a)	129Sv/PWK	0	0	4.77625e-07	0	0	0	1.40377e-05	8.74097e-06	0.000405925	3.83009e-05
	6(b)	129Sv/PWK	0	0	0	0	0	0	4.40444e-05	6.91256e-06	2.94471e-05	6.05496e-05
	6(c)	129Sv/PWK	0	0	0	0	0	0	3.27311e-05	1.34512e-07	0.000282658	4.14849e-05
	6(d)	129Sv/PWK	0	0	0	0	0	0	2.98989e-06	5.86645e-05	0.000272105	3.47586e-05
dissociated 8-cell (XX)	1(a)	129Sv/PWK	4.35064e-06	0	1.04931e-05	4.65416e-05	0	0.00010611	0.000152045	1.38091e-05	0.000841933	1.85755e-05
	1(b)	129Sv/PWK	4.9732e-06	0	8.11766e-06	5.5583e-05	3.7846e-06	0.000186044	0.000310666	0.000144076	0.000483723	4.84427e-05
	1(c)	129Sv/PWK	3.2178e-06	0	9.85986e-06	5.32775e-05	0	0.00017494	0.000379175	0.000163768	0.000542125	6.20721e-06
	1(d)	129Sv/PWK	5.04024e-06	0	0	6.04401e-05	0	0.000192766	0.000263963	0.000468274	0.00124459	1.46903e-05
	1(e)	129Sv/PWK	2.20375e-06	0	3.46148e-06	2.24381e-05	2.61151e-06	7.8095e-05	0.000191566	0.000123437	0.00132928	5.75035e-06
	1(f)	129Sv/PWK	0	0	4.313e-07	6.2786e-05	1.98461e-06	0.000225713	0.000269892	0.000422416	0.000899265	4.1795e-05
	1(g)	129Sv/PWK	1.8138e-05	0	3.48104e-05	8.61354e-05	5.84162e-07	0.000284606	0.000222547	0.000219796	0.000681531	1.71909e-05
	1(h)	129Sv/PWK	0	0	0	4.63636e-05	4.49473e-07	0.00013823	0.000164244	0.000292198	0.000817651	1.72212e-05
	2(a)	129Sv/PWK	0	0	3.11085e-06	3.29766e-05	0	0.000117231	0.000121289	8.08856e-05	0.000494774	2.66841e-05
	2(b)	129Sv/PWK	2.4258e-06	0	6.40776e-06	0.00010386	2.15731e-06	0.000200407	0.00012037	6.40756e-05	0.000403723	6.65084e-05
	2(c)	129Sv/PWK	2.15837e-06	0	2.89707e-06	3.36966e-05	0	0.000102824	0.000133769	8.3768e-05	0.000462125	9.28809e-06
	2(d)	129Sv/PWK	0	0	5.17966e-07	1.04942e-05	0	3.08626e-05	0.000112909	0.000388274	0.00116459	2.33266e-05
	2(e)	129Sv/PWK	0	0	3.00248e-06	3.32014e-05	1.63799e-06	6.64452e-05	3.29526e-05	4.34366e-05	0.00124928	7.66013e-06
	2(f)	129Sv/PWK	0	0	0	2.54743e-06	0	2.40127e-06	4.56229e-06	1.89852e-05	0.00250171	5.1213e-05
	2(g)	129Sv/PWK	0	0	4.7853e-06	6.86634e-05	7.63114e-07	0.000177707	5.7302e-05	5.02431e-05	0.00153316	2.59939e-05
	3(a)	129Sv/PWK	0	0	5.64242e-07	1.17964e-05	0	1.62469e-05	0.00019841	4.29639e-05	0.00108055	2.40294e-05
	3(b)	129Sv/PWK	0	0	0	6.51324e-05	8.9946e-07	0.000219185	0.00011749	1.38091e-05	0.0020237	2.58266e-05
	3(c)	129Sv/PWK	0	0	9.92118e-06	5.16369e-05	3.09727e-07	7.39473e-05	4.80711e-05	0.000144076	0.00242126	1.01601e-05
	3(d)	129Sv/PWK	0	0	0	2.59601e-05	0	6.3412e-05	0.000112084	0.000163768	0.00176277	5.3713e-05
	3(e)	129Sv/PWK	0	0	4.43386e-06	3.50181e-05	0	6.17257e-05	3.11712e-05	0.000468274	0.00112944	2.84939e-05
	3(f)	129Sv/PWK	0	0	1.70799e-06	2.21121e-05	0	4.21466e-05	9.59038e-07	0.000123437	0.000841933	2.65294e-05
	3(g)	129Sv/PWK	0	0	0	4.75929e-05	0	0.000103439	3.78081e-05	0.000422416	0.000483723	2.83266e-05
	4(a)	129Sv/PWK	0	0	0	0	0	3.67591e-07	6.02677e-07	0.000219796	0.000542125	1.26601e-05
	4(b)	129Sv/PWK	2.81137e-06	0	1.40886e-05	3.2566e-05	3.35947e-06	0.000132225	0.000496929	0.000292198	0.00124459	5.6213e-05
	4(c)	129Sv/PWK	5.98152e-06	0	0	3.90177e-05	0	0.00012737	0.000654611	8.08856e-05	0.00132928	4.81171e-05
	4(d)	129Sv/PWK	5.74644e-06	0	3.20389e-07	0.000142006	1.15573e-06	0.000447309	0.000511903	5.02431e-05	0.000899265	1.72215e-05
	4(e)	129Sv/PWK	0	0	0	8.26027e-05	0	0.000298787	0.000750404	4.29639e-05	0.000817651	2.13123e-05
	4(f)	129Sv/PWK	3.57923e-06	0	0	3.41819e-05	0	0.000106583	0.000524109	3.56502e-05	0.000494774	2.35293e-05
	4(g)	129Sv/PWK	0	0	4.00912e-06	8.13609e-05	2.80503e-06	0.000298792	0.000477965	6.18048e-07	0.000921648	1.90955e-06
	4(h)	129Sv/PWK	3.5345e-06	0	0	0.000126343	5.16601e-07	0.000484592	0.000708892	0.000242658	0.000781106	1.48184e-05
	5(a)	129Sv/PWK	5.57664e-07	0	5.97029e-08	4.63192e-05	1.53441e-07	0.000110939	0.00119755	0.000290807	0.000694997	6.12963e-05
	5(b)	129Sv/PWK	1.34908e-07	0	3.39465e-07	7.82141e-05	1.84918e-07	0.000158724	0.00194713	0.000113599	0.000678621	2.26205e-05
	5(c)	129Sv/PWK	0	0	1.04759e-07	3.12449e-05	2.79389e-07	7.36818e-05	0.00106828	0.000210807	0.00242126	8.56327e-06
	5(d)	129Sv/PWK	8.61216e-07	0	9.07709e-06	4.22492e-05	1.30409e-05	8.52567e-05	0.00123536	3.3599e-05	0.000921648	3.15245e-05
	5(e)	129Sv/PWK	3.64123e-07	0	4.7824e-07	6.66301e-05	1.05853e-06	0.000144968	0.00168568	1.09852e-05	0.000781106	4.66841e-05
	5(f)	129Sv/PWK	4.72289e-07	0	4.76831e-07	4.64564e-05	2.55223e-07	9.88259e-05	0.000838637	2.65266e-05	0.000694997	8.65084e-05
	5(g)	129Sv/PWK	9.9851e-07	0	3.00077e-06	5.97453e-05	4.02916e-07	0.000137474	0.00172757	0.000464131	0.000678621	2.92881e-05
	5(h)	129Sv/PWK	0	0	4.03011e-07	0	9.14821e-07	0	0	0.000173313	0.000681531	4.33266e-05
	6(a)	129Sv/PWK	1.78324e-07	0	5.54793e-07	2.49363e-05	9.90543e-08	7.11245e-05	0.00047404	8.9925e-05	0.00176277	2.76601e-05
	6(b)	129Sv/PWK	3.32145e-07	0	2.52395e-07	4.04186e-05	1.56093e-07	0.000117119	0.0005422	0.000105689	0.00112944	7.1213e-05
	6(c)	129Sv/PWK	0	0	7.16575e-08	2.31185e-05	2.15122e-07	6.94626e-05	0.000325457	0.000112371	0.000157788	4.59939e-05
	6(d)	129Sv/PWK	0	0	0	1.15546e-05	5.31958e-08	3.8026e-05	9.00794e-05	4.14459e-05	0.00153063	4.40294e-05
	6(e)	129Sv/PWK	1.56507e-07	0	5.76719e-08	2.62187e-05	2.36083e-07	7.91601e-05	4.2896e-05	2.65266e-05	0.00148842	4.58266e-05
	6(f)	129Sv/PWK	2.10002e-07	0	4.53912e-08	2.24015e-05	1.32289e-07	6.64444e-05	0.000358105	0.000464131	0.000860813	3.01601e-05
	6(g)	129Sv/PWK	4.62258e-07	0	4.15512e-08	2.32557e-05	1.41419e-07	6.661e-05	5.95599e-05	0.000173313	0.00250171	7.3713e-05
	6(h)	129Sv/PWK	1.47769e-07	0	2.66432e-07	1.53138e-05	8.32391e-08	4.20331e-05	0.000243763	8.9925e-05	0.00153316	4.84939e-05
	7(a)	129Sv/PWK	4.55914e-07	0	2.38139e-07	8.72414e-06	0	2.72903e-05	0.00115972	0.000105689	0.00108055	4.65294e-05
	7(b)	129Sv/PWK	1.0648e-06	0	5.48984e-08	4.46451e-06	0	1.37555e-05	0.00147752	0.000112371	0.0020237	4.83266e-05
	7(c)	129Sv/PWK	0	0	4.6877e-06	1.24083e-05	6.25398e-06	1.94626e-05	0.000985917	4.14459e-05	0.000157788	3.26601e-05
	7(d)	129Sv/PWK	1.30918e-07	0	5.75745e-07	1.01087e-05	2.21091e-07	1.95661e-05	0.00089558	6.18048e-07	0.00153063	7.6213e-05
	7(e)	129Sv/PWK	0	0	1.42694e-07	1.43802e-06	2.37269e-07	2.77969e-06	0.000949699	0.000242658	0.00148842	6.81171e-05
	7(f)	129Sv/PWK	0	0	6.97931e-07	9.32001e-06	0	2.15644e-05	0.00135567	0.000290807	0.000860813	3.72215e-05
	7(g)	129Sv/PWK	0	0	2.57234e-07	4.4568e-06	0	1.25865e-05	0.000759784	0.000113599	0.000460813	4.13123e-05
	7(h)	129Sv/PWK	0	0	2.50665e-07	8.99956e-06	0	2.07604e-05	0.000770542	1.89852e-05	0.00210171	4.35293e-05
	8(a)	129Sv/PWK	0	0	0	2.60065e-07	0	3.14351e-07	2.15938e-06	4.22431e-05	0.00113316	2.19095e-05
	8(b)	129Sv/PWK	0	0	2.76098e-07	1.99562e-07	0	0	1.57869e-06	3.49639e-05	0.000680545	3.48184e-05
	8(c)	129Sv/PWK	1.77099e-07	0	0	8.67587e-06	0	2.44392e-05	0.000241264	2.76502e-05	0.0016237	8.12963e-05
	8(d)	129Sv/PWK	0	0	4.25601e-07	8.27346e-06	3.94695e-08	2.35458e-05	0.000418556	5.38048e-07	0.000117788	4.26205e-05
	8(e)	129Sv/PWK	1.08403e-07	0	5.51447e-07	8.23815e-06	3.45947e-08	2.79946e-05	0.000456803	0.000234658	0.00113063	2.85633e-05
	8(f)	129Sv/PWK	1.68926e-07	0	2.22412e-07	8.37242e-06	3.22244e-08	2.5746e-05	0.000520464	0.000442658	0.00108842	5.15245e-05
	8(g)	129Sv/PWK	0	0	0	1.01512e-05	0	3.07768e-05	0.000304823	0.000490807	0.000894997	6.66841e-05
	8(h)	129Sv/PWK	0	0	0	9.95884e-06	4.93775e-08	2.96176e-05	0.000332691	0.000313599	0.000878621	0.000106508
dissociated early 8-cell (XY)	1(a)	129Sv/PWK	0	0	2.18814e-07	0	0	0	0	0.000410807	0.00262126	4.92881e-05
	1(b)	129Sv/PWK	0	0	0	0	0	0	0.000212939	0.000233599	0.00112165	6.33266e-05
	1(c)	129Sv/PWK	0	0	6.06097e-08	0	0	0	0.00044511	0.000210985	0.000981106	4.76601e-05
	1(d)	129Sv/PWK	2.09539e-07	0	5.13641e-07	0	0	0	0.000323569	0.000226527	0.000894997	9.1213e-05
	1(e)	129Sv/PWK	2.74146e-07	0	1.43499e-07	0	0	0	0.000330048	0.000664131	0.000878621	6.59939e-05
	1(f)	129Sv/PWK	8.95946e-08	0	4.15017e-07	0	0	0	0.000387522	0.000373313	0.000881531	6.40294e-05
	1(g)	129Sv/PWK	1.98586e-07	0	2.99873e-07	0	0	0	0.000578052	0.000289925	0.00196277	6.58266e-05
	1(h)	129Sv/PWK	2.87352e-07	0	4.91603e-07	0	0	0	0.000325739	0.000305689	0.00132944	5.01601e-05
	2(a)	129Sv/PWK	0	0	0	0	0	0	0.000402364	0.000312371	0.000357788	9.3713e-05
	2(b)	129Sv/PWK	0	0	3.59248e-07	0	0	0	0.000631267	0.000241446	0.00173063	6.84939e-05
	2(c)	129Sv/PWK	5.76435e-07	0	2.32595e-06	0	2.79728e-06	0	0.000597915	0.000226527	0.00168842	6.65294e-05
	2(d)	129Sv/PWK	0	0	0	0	0	0	0.000746161	0.000664131	0.00106081	6.83266e-05
	2(e)	129Sv/PWK	0	0	0	0	0	0	0.000982648	0.000373313	0.00270171	5.26601e-05
	2(f)	129Sv/PWK	2.80661e-07	0	1.12671e-06	0	4.02891e-07	0	0.000766394	0.000289925	0.00173316	9.6213e-05
	2(g)	129Sv/PWK	0	0	9.81177e-07	0	0	0	0.000777963	0.000305689	0.00128055	8.81171e-05
	2(h)	129Sv/PWK	0	0	0	0	0	0	0	0.000312371	0.0022237	5.72215e-05
	3(a)	129Sv/PWK	4.7749e-07	0	0	0	0	0	0.000467412	0.000241446	0.000357788	6.13123e-05
	3(b)	129Sv/PWK	0	0	3.33919e-07	0	0	0	0.000745027	0.000200618	0.00173063	6.35293e-05
	3(c)	129Sv/PWK	1.22369e-07	0	0	0	0	0	0.000714303	0.000442658	0.00168842	4.19095e-05
	3(d)	129Sv/PWK	0	0	0	0	0	0	0.000635192	0.000490807	0.00106081	5.48184e-05
	3(e)	129Sv/PWK	0	0	0	0	0	0	0.000639635	0.000313599	0.000660813	0.000101296
	3(f)	129Sv/PWK	0	0	0	0	0	0	0.000720888	0.000218985	0.00230171	6.26205e-05
	3(g)	129Sv/PWK	0	0	0	0	0	0	0	0.000242243	0.00133316	4.85633e-05
	3(h)	129Sv/PWK	0	0	0	0	0	0	0.00125814	0.000234964	0.000880545	7.15245e-05
